# Supplementary material for: Rapid identification of fruit length loci in cucumber (Cucumis sativus L.) using next-generation sequencing (NGS)-based QTL analysis
Source: Sci Rep. 2016 Jun 7;6:27496. doi: 10.1038/srep27496 (PMC4895147; doi:10.1038/srep27496)
Supplement: Supplementary Table S1 [file srep27496-s2.xls]

## Sheet: corrected genotypes of SNPs
Table S1 Genotyp correction of SNPs using Highmap
Marker name	uniformity_num	nonuniformity_num	aa->ab	aa->bb	ab->aa	ab->bb	bb->aa	bb->ab	--->aa	--->bb	--->ab
Marker707	117	31	1	2	6	13	3	5	1	0	0
Marker4874	117	31	1	3	6	10	3	7	1	0	0
Marker10767	119	29	9	2	1	1	1	11	1	2	1
Marker13349	116	32	8	2	2	1	1	11	1	3	3
Marker7940	116	32	6	2	0	1	1	12	2	3	5
Marker17350	116	32	7	1	0	2	1	11	2	2	6
Marker4181	111	37	2	1	4	12	2	3	4	5	4
Marker16524	119	29	9	1	1	1	1	11	1	3	1
Marker8919	92	56	11	2	0	1	1	22	1	4	14
Marker10976	118	30	10	1	0	1	1	12	2	2	1
Marker5843	97	51	12	4	5	7	1	13	2	2	5
Marker7255	118	30	1	0	5	10	2	2	2	7	1
Marker13633	116	32	8	3	0	1	0	15	2	1	2
Marker8086	123	25	6	1	0	1	0	10	2	3	2
Marker16970	115	33	6	1	1	0	0	12	2	4	7
Marker8541	106	42	9	2	0	0	0	16	1	5	9
Marker16463	97	51	11	2	0	0	0	15	1	6	16
Marker1318	116	32	1	2	7	14	2	4	2	0	0
Marker4573	116	32	2	2	5	11	1	3	3	3	2
Marker15531	118	30	1	3	4	8	0	5	4	2	3
Marker9490	97	51	11	2	0	0	0	15	2	4	17
Marker6898	118	30	0	1	5	13	1	2	2	5	1
Marker11028	122	26	6	1	1	1	0	8	2	1	6
Marker12930	95	53	13	5	2	5	1	15	3	3	6
Marker9515	110	38	10	1	0	0	0	14	2	2	9
Marker4450	116	32	2	2	8	9	2	3	1	2	3
Marker10476	114	34	1	2	7	7	2	11	1	1	2
Marker13555	117	31	8	2	2	2	0	12	0	0	5
Marker11183	113	35	9	1	1	2	0	14	1	1	6
Marker13869	118	30	8	1	1	2	0	15	1	1	1
Marker6155	119	29	5	3	3	6	0	10	1	0	1
Marker12040	86	62	18	9	3	3	4	19	2	3	1
Marker9803	117	31	8	0	1	2	0	12	1	0	7
Marker17040	115	33	4	1	3	5	1	8	5	1	5
Marker14583	94	54	18	1	0	0	0	19	2	3	11
Marker17222	119	29	3	2	4	4	0	5	4	2	5
Marker3646	125	23	2	0	5	5	1	1	3	3	3
Marker7436	131	17	2	0	4	4	1	2	0	4	0
Marker6892	126	22	2	0	5	4	1	4	1	3	2
Marker6370	119	29	7	1	6	4	0	9	1	0	1
Marker11000	111	37	8	0	3	1	0	17	3	0	5
Marker10089	105	43	12	1	1	0	2	18	2	2	5
Marker9617	124	24	2	0	8	2	1	4	1	5	1
Marker3616	126	22	2	0	9	3	1	2	1	2	2
Marker7472	129	19	1	0	7	3	1	2	2	1	2
Marker14777	85	63	16	0	0	0	1	22	6	5	13
Marker6639	128	20	1	0	8	3	1	2	2	2	1
Marker11692	91	57	15	5	4	0	3	18	4	1	7
Marker15034	117	31	10	0	2	0	1	10	3	1	4
Marker15089	115	33	12	0	2	1	2	12	2	0	2
Marker7298	125	23	4	0	8	4	1	2	1	2	1
Marker16756	104	44	15	1	1	0	4	18	2	0	3
Marker12590	107	41	18	0	1	1	4	13	1	2	1
Marker16047	91	57	22	1	0	0	2	24	1	2	5
Marker14135	120	28	12	0	2	0	1	10	0	2	1
Marker17102	120	28	8	0	1	2	1	8	3	2	3
Marker14109	83	65	21	0	0	1	2	17	2	2	20
Marker17266	124	24	8	0	1	1	1	7	4	1	1
Marker10357	107	41	14	1	1	0	3	16	0	0	6
Marker9965	121	27	11	0	2	1	1	6	1	1	4
Marker10939	117	31	7	0	4	5	1	9	3	0	2
Marker3738	133	15	2	0	2	4	1	1	3	1	1
Marker6018	122	26	10	0	4	0	0	9	0	2	1
Marker3250	128	20	2	0	4	3	1	4	2	2	2
Marker14691	102	46	14	0	2	0	1	18	1	1	9
Marker1717	129	19	2	0	8	5	1	1	0	1	1
Marker12772	103	45	17	0	2	0	2	19	1	1	3
Marker7967	129	19	3	0	6	3	1	1	1	1	3
Marker13207	125	23	2	0	5	3	1	9	1	1	1
Marker14001	79	69	21	0	0	0	0	32	2	3	11
Marker10230	81	67	23	0	0	0	2	29	2	4	7
Marker15112	111	37	12	0	5	1	0	16	0	1	2
Marker13102	121	27	1	0	5	3	1	8	2	2	5
Marker9375	123	25	3	0	5	4	1	8	1	1	2
Marker2054	129	19	3	0	7	4	1	2	0	1	1
Marker16406	95	53	15	0	3	1	1	22	2	1	8
Marker17002	106	42	16	0	4	2	1	15	2	1	1
Marker13254	101	47	14	0	3	1	0	16	2	0	11
Marker16250	98	50	17	0	3	1	0	19	2	2	6
Marker8926	95	53	17	0	3	1	2	23	1	1	5
Marker11140	100	48	16	0	4	1	0	17	3	1	6
Marker5293	125	23	4	0	4	4	1	4	2	1	3
Marker16394	99	49	16	0	3	2	0	19	2	1	6
Marker8490	92	56	19	1	1	2	1	25	1	1	5
Marker13858	108	40	12	0	5	2	1	17	1	0	2
Marker8429	101	47	16	0	4	1	1	19	1	0	5
Marker13315	93	55	19	1	1	2	2	18	0	1	11
Marker9217	79	69	22	0	0	1	1	23	6	3	13
Marker9455	102	46	14	1	5	2	2	13	0	2	7
Marker2469	130	18	1	0	6	6	1	0	0	1	3
Marker11389	129	19	2	0	4	2	0	3	3	2	3
Marker11293	130	18	3	0	5	4	1	4	1	0	0
Marker3202	130	18	2	0	6	5	1	2	0	0	2
Marker6861	107	41	12	2	5	2	1	16	0	0	3
Marker8867	95	53	20	0	1	0	0	23	1	0	8
Marker7513	128	20	3	0	4	4	1	4	2	1	1
Marker17021	101	47	16	2	4	1	1	17	1	1	4
Marker11887	87	61	29	0	0	0	1	21	2	0	8
Marker10707	131	17	4	0	5	2	0	1	1	1	3
Marker5750	130	18	4	0	6	3	0	0	0	1	4
Marker14098	68	80	26	0	2	1	2	23	5	3	18
Marker13983	81	67	27	0	2	0	1	23	1	2	11
Marker13397	130	18	5	0	6	1	0	2	1	1	2
Marker5089	137	11	1	0	7	1	0	0	0	0	2
Marker5364	138	10	0	0	8	1	0	1	0	0	0
Marker17395	95	53	21	0	4	1	3	18	1	0	5
Marker15706	128	20	3	0	9	2	0	4	0	0	2
Marker10105	134	14	2	0	7	1	0	2	0	1	1
Marker7983	128	20	3	0	9	3	0	3	0	0	2
Marker13443	79	69	28	1	1	0	1	16	5	0	17
Marker1873	135	13	0	0	7	4	0	2	0	0	0
Marker10998	128	20	4	0	10	3	0	3	0	0	0
Marker15387	128	20	3	0	7	3	1	2	0	0	4
Marker16986	93	55	23	0	4	2	4	16	1	0	5
Marker15703	130	18	1	0	7	5	0	1	1	1	2
Marker4661	132	16	0	0	8	7	0	1	0	0	0
Marker9361	93	55	25	0	4	1	1	9	2	3	10
Marker4219	132	16	0	0	7	7	0	1	0	0	1
Marker12811	95	53	22	0	4	4	3	16	0	1	3
Marker3021	133	15	1	0	7	5	0	1	0	1	0
Marker5311	133	15	2	1	4	5	0	1	2	0	0
Marker4071	136	12	0	0	5	6	0	1	0	0	0
Marker8534	79	69	29	1	3	2	0	19	1	1	13
Marker10727	132	16	1	0	4	4	0	3	0	2	2
Marker17165	92	56	25	0	3	3	2	19	1	0	3
Marker11459	132	16	3	1	3	5	0	1	0	1	2
Marker6444	138	10	0	1	3	3	0	1	0	2	0
Marker10095	139	9	1	0	3	2	0	2	0	1	0
Marker3099	141	7	0	0	4	2	0	0	0	1	0
Marker5248	137	11	1	0	4	2	0	0	0	2	2
Marker8990	89	59	25	0	3	0	1	21	2	0	7
Marker16906	123	25	7	0	5	2	0	5	1	1	4
Marker11879	99	49	23	0	2	0	1	17	0	0	6
Marker8552	91	57	24	0	1	0	1	20	2	0	9
Marker6275	129	19	4	0	8	2	0	3	0	1	1
Marker11624	130	18	1	0	8	2	0	1	0	3	3
Marker15418	125	23	5	0	8	2	0	3	0	1	4
Marker9214	89	59	26	0	4	0	3	20	2	0	4
Marker8883	98	50	23	0	3	0	1	17	1	2	3
Marker5057	129	19	2	0	8	2	0	3	0	1	3
Marker9647	130	18	2	0	9	2	0	3	0	0	2
Marker7929	136	12	0	0	8	1	0	0	0	1	2
Marker17075	96	52	22	0	3	1	3	18	1	0	4
Marker16131	98	50	21	0	3	1	0	17	1	2	5
Marker6967	134	14	1	0	8	1	0	1	0	1	2
Marker10768	91	57	20	0	3	1	1	20	1	1	10
Marker4529	137	11	0	0	8	1	0	0	1	0	1
Marker12913	133	15	1	0	7	0	0	2	0	1	4
Marker11228	93	55	26	0	2	1	1	14	2	0	9
Marker15801	134	14	4	0	7	2	0	1	0	0	0
Marker6752	96	52	23	0	3	2	1	15	1	0	7
Marker12810	86	62	26	0	3	0	0	18	2	2	11
Marker8237	137	11	0	0	7	2	0	1	0	0	1
Marker12208	131	17	4	0	5	2	0	2	2	1	1
Marker13131	91	57	26	0	3	0	0	19	0	1	8
Marker12756	91	57	28	0	4	1	0	15	2	0	7
Marker14449	82	66	25	0	5	1	3	24	3	0	5
Marker8518	96	52	25	0	4	1	2	16	0	1	3
Marker14676	92	56	24	0	4	2	4	17	0	0	5
Marker16810	82	66	27	0	5	1	3	17	3	2	8
Marker11971	96	52	21	0	4	1	1	16	1	3	5
Marker13900	85	63	27	1	2	0	0	21	3	3	6
Marker5495	133	15	0	0	8	2	0	0	3	1	1
Marker10601	88	60	25	0	4	1	1	18	1	2	8
Marker16656	111	37	11	0	11	6	0	6	1	0	2
Marker7683	131	17	0	0	10	3	0	1	1	2	0
Marker6308	131	17	2	0	10	4	0	0	1	0	0
Marker1457	122	26	1	0	9	7	0	1	1	3	4
Marker5359	130	18	2	0	10	4	0	0	0	1	1
Marker6159	130	18	2	0	7	4	0	0	3	1	1
Marker6457	128	20	2	0	6	6	0	0	4	0	2
Marker3272	127	21	2	0	11	6	0	1	0	1	0
Marker10338	113	35	5	1	5	3	0	7	3	5	6
Marker4641	129	19	2	0	6	6	0	1	3	0	1
Marker4565	127	21	4	0	8	6	0	1	1	1	0
Marker8708	125	23	4	0	6	7	1	4	0	1	0
Marker1572	121	27	1	0	8	10	0	2	2	3	1
Marker8968	81	67	25	3	5	3	4	14	2	4	7
Marker10029	85	63	25	4	3	3	4	10	2	2	10
Marker10794	109	39	5	0	16	10	1	2	0	2	3
Marker4293	106	42	4	1	17	14	1	2	2	0	1
Marker13165	82	66	20	5	2	5	5	16	3	2	8
Marker10853	102	46	6	1	15	15	2	3	3	1	0
Marker15583	99	49	5	1	18	13	2	4	2	1	3
Marker15681	102	46	10	0	0	4	3	17	6	2	4
Marker13401	107	41	6	0	5	4	2	6	5	5	8
Marker11025	105	43	6	1	11	4	2	6	4	4	5
Marker10260	99	49	6	1	10	7	0	5	9	7	4
Marker8914	110	38	8	1	3	3	2	15	1	2	3
Marker15971	106	42	11	0	0	2	2	13	5	3	6
Marker10310	96	52	6	2	9	9	0	10	8	4	4
Marker8171	95	53	8	2	17	15	3	5	1	2	0
Marker8880	103	45	6	2	5	3	1	13	5	5	5
Marker11950	105	43	7	1	8	4	1	7	3	3	9
Marker11471	115	33	7	1	2	2	1	11	2	3	4
Marker10660	106	42	7	1	4	2	1	14	3	4	6
Marker2629	95	53	8	1	17	13	1	5	4	2	2
Marker15159	113	35	12	0	0	3	1	10	4	4	1
Marker13472	110	38	10	0	3	3	2	17	1	1	1
Marker12316	98	50	15	0	2	4	3	11	2	8	5
Marker16272	103	45	15	0	1	4	3	12	3	2	5
Marker11343	117	31	7	0	3	4	1	9	1	3	3
Marker12368	109	39	10	2	2	3	0	6	3	7	6
Marker1036	123	25	2	1	7	10	0	4	0	1	0
Marker9081	107	41	16	1	1	5	1	12	2	1	2
Marker12200	115	33	6	2	2	5	0	4	1	4	9
Marker10158	110	38	13	0	2	3	2	12	1	3	2
Marker15574	107	41	4	0	2	2	0	4	4	5	20
Marker10214	111	37	10	0	3	2	3	14	1	2	2
Marker13587	113	35	9	0	3	2	2	10	2	4	3
Marker6098	124	24	3	0	5	7	0	4	2	1	2
Marker13691	110	38	12	0	3	2	3	12	1	3	2
Marker11046	103	45	7	1	6	5	2	15	4	3	2
Marker8461	95	53	11	1	5	5	2	15	4	3	7
Marker10935	103	45	12	1	3	1	0	9	2	5	12
Marker12195	120	28	7	1	3	4	0	4	4	0	5
Marker7868	118	30	4	0	5	6	0	3	2	2	8
Marker11849	112	36	7	1	6	2	0	9	3	2	6
Marker7523	123	25	3	0	7	6	0	6	0	0	3
Marker12735	120	28	4	0	5	5	0	5	2	2	5
Marker15762	126	22	2	0	5	4	0	4	2	1	4
Marker12120	100	48	16	0	2	0	2	9	6	4	9
Marker4863	123	25	5	0	8	7	0	5	0	0	0
Marker11231	123	25	4	0	4	5	0	5	1	2	4
Marker14269	108	40	15	0	3	1	1	8	4	2	6
Marker14503	111	37	8	0	3	0	2	10	1	2	11
Marker2145	122	26	6	0	8	7	0	4	0	1	0
Marker15502	105	43	14	1	2	1	3	11	1	2	8
Marker16011	129	19	2	0	4	4	0	2	0	1	6
Marker554	126	22	5	0	6	7	1	2	1	0	0
Marker10455	118	30	10	0	2	3	0	4	0	2	9
Marker9511	98	50	22	0	1	2	2	10	2	2	9
Marker3618	127	21	7	0	4	4	1	2	1	1	1
Marker11298	125	23	7	0	5	4	0	2	0	2	3
Marker13893	112	36	19	0	1	3	1	6	0	1	5
Marker17025	69	79	19	7	15	10	6	15	2	3	2
Marker6852	122	26	13	0	3	3	0	4	0	2	1
Marker15445	131	17	5	0	2	2	0	5	1	1	1
Marker12458	136	12	1	0	2	1	0	1	1	2	4
Marker10124	103	45	17	0	2	0	1	7	3	3	12
Marker13158	119	29	12	0	2	2	0	5	2	1	5
Marker15830	133	15	4	0	1	2	0	2	1	1	4
Marker4519	137	11	1	0	3	2	0	2	0	0	3
Marker4254	136	12	1	1	3	2	0	4	0	0	1
Marker11512	108	40	15	1	2	1	1	11	1	0	8
Marker543	133	15	1	1	6	4	0	3	0	0	0
Marker12655	132	16	0	1	5	2	0	3	1	1	3
Marker12244	127	21	2	1	6	3	0	4	2	1	2
Marker12181	130	18	1	1	8	3	0	3	1	1	0
Marker15934	123	25	5	1	5	2	0	6	2	1	3
Marker5452	115	33	13	1	6	3	1	6	0	1	2
Marker10360	123	25	8	1	5	3	0	4	1	1	2
Marker3976	135	13	0	0	7	4	0	2	0	0	0
Marker14421	99	49	18	1	3	1	0	14	2	4	6
Marker8986	99	49	16	1	2	2	0	14	3	2	9
Marker12506	120	28	9	1	7	3	0	6	0	1	1
Marker12321	118	30	12	1	2	3	0	4	1	3	4
Marker1979	128	20	0	0	5	6	0	1	1	2	5
Marker9442	98	50	16	1	1	2	1	17	1	5	6
Marker14141	101	47	17	2	1	3	0	17	0	3	4
Marker13903	111	37	18	2	1	3	1	10	0	2	0
Marker16257	117	31	11	1	3	6	0	8	0	0	2
Marker12002	111	37	22	2	0	3	0	6	0	2	2
Marker15649	115	33	15	2	2	3	0	7	0	1	3
Marker4286	137	11	2	0	3	5	0	1	0	0	0
Marker6581	116	32	12	0	2	5	0	8	0	2	3
Marker10530	97	51	22	1	1	3	0	15	2	5	2
Marker1428	138	10	0	0	3	5	0	1	0	0	1
Marker11435	131	17	6	0	2	4	0	1	1	2	1
Marker2858	139	9	0	0	3	4	0	1	0	1	0
Marker8958	125	23	8	1	3	2	1	6	1	1	0
Marker12306	117	31	11	0	2	4	0	7	1	2	4
Marker2343	142	6	0	0	3	2	0	1	0	0	0
Marker11312	135	13	6	0	2	3	0	1	0	0	1
Marker13312	134	14	5	0	2	2	0	1	1	1	2
Marker10770	98	50	22	1	1	1	0	12	1	6	6
Marker7395	125	23	10	0	1	2	1	4	1	1	3
Marker10937	93	55	24	1	1	3	0	12	3	3	8
Marker14939	126	22	11	0	1	3	0	5	1	1	0
Marker7104	101	47	15	1	3	4	1	12	2	1	8
Marker8967	122	26	6	0	1	3	1	3	3	2	7
Marker10021	95	53	18	1	0	3	1	17	1	3	9
Marker13471	127	21	6	0	2	5	0	2	1	1	4
Marker15530	112	36	18	1	1	4	1	8	0	1	2
Marker1837	137	11	0	0	5	5	0	1	0	0	0
Marker15689	111	37	16	2	2	5	0	5	1	2	4
Marker10377	115	33	11	0	4	8	0	4	2	1	3
Marker12912	126	22	3	1	2	7	0	2	3	0	4
Marker14855	118	30	10	1	3	6	0	7	1	1	1
Marker9095	119	29	8	1	3	6	0	6	2	2	1
Marker13113	126	22	5	0	4	8	0	2	1	1	1
Marker15912	109	39	16	2	2	6	1	7	1	1	3
Marker12486	112	36	13	3	4	7	0	7	0	1	1
Marker13730	123	25	5	0	3	8	0	2	0	2	5
Marker2309	130	18	0	0	6	8	0	2	1	1	0
Marker12882	127	21	4	0	4	7	0	3	1	1	1
Marker10288	90	58	15	1	2	4	0	11	6	6	13
Marker17285	57	91	21	9	18	11	7	15	2	6	2
Marker13843	106	42	19	2	2	4	2	8	0	1	4
Marker15153	96	52	20	1	1	3	3	14	2	2	6
Marker11274	104	44	17	1	4	5	1	11	0	2	3
Marker3943	106	42	18	2	4	5	1	8	1	2	1
Marker579	130	18	1	0	6	7	1	3	0	0	0
Marker10867	118	30	5	1	3	5	2	6	2	2	3
Marker5522	113	35	9	1	4	5	3	8	1	1	2
Marker12914	104	44	19	3	5	4	2	9	0	0	2
Marker13262	115	33	6	1	6	7	1	5	2	1	3
Marker13846	95	53	23	3	4	5	1	10	2	2	2
Marker13603	112	36	6	1	6	7	1	6	1	0	6
Marker1754	125	23	1	0	8	8	1	2	0	0	1
Marker6160	111	37	11	1	7	8	1	6	0	0	1
Marker11856	97	51	15	2	9	6	2	12	1	2	0
Marker4593	120	28	5	1	8	7	2	2	0	1	0
Marker6319	103	45	8	1	7	8	1	8	3	1	6
Marker14208	99	49	19	2	4	5	1	11	2	2	1
Marker11432	97	51	17	3	4	6	2	10	1	2	4
Marker9609	83	65	20	1	2	4	4	14	2	6	10
Marker16129	85	63	21	2	2	4	3	14	3	5	7
Marker6586	107	41	12	2	5	7	3	11	0	0	0
Marker3844	120	28	3	1	8	7	2	3	0	1	1
Marker12801	120	28	2	1	6	7	1	5	1	1	2
Marker8385	109	39	10	3	2	2	0	12	2	3	2
Marker1877	118	30	3	1	11	11	0	0	0	0	1
Marker3536	120	28	3	1	9	11	0	1	0	0	0
Marker10448	102	46	14	3	3	2	0	11	2	3	5
Marker14229	104	44	14	2	2	1	0	12	2	3	6
Marker6494	87	61	23	10	4	0	0	7	0	8	8
Marker11058	107	41	11	2	3	1	0	13	1	3	4
Marker10206	94	54	11	4	2	2	0	15	3	8	9
Marker12343	104	44	17	1	1	2	0	11	2	3	6
Marker14908	107	41	14	2	2	2	0	14	1	2	2
Marker10949	107	41	10	2	3	2	0	11	1	4	5
Marker9377	100	48	18	2	3	2	0	15	0	2	3
Marker13687	107	41	12	1	2	1	0	9	1	4	8
Marker4971	123	25	3	1	8	6	0	0	2	1	1
Marker11962	110	38	11	0	1	3	1	9	1	1	8
Marker17182	114	34	15	0	0	1	1	9	1	3	2
Marker15537	112	36	14	1	2	2	1	7	1	2	3
Marker555	125	23	2	1	8	7	0	1	1	0	0
Marker3432	123	25	3	1	10	8	0	0	0	1	0
Marker16362	120	28	11	0	3	2	2	8	0	0	1
Marker12338	105	43	13	1	4	3	1	9	2	3	6
Marker4998	126	22	1	0	10	8	0	0	1	1	0
Marker8422	112	36	14	1	3	1	2	7	2	2	3
Marker14974	116	32	11	0	1	2	2	6	2	3	5
Marker12231	108	40	16	1	5	3	1	7	2	2	3
Marker12272	115	33	12	1	5	2	0	7	3	1	2
Marker15989	93	55	22	6	3	2	1	11	2	3	5
Marker12580	115	33	12	1	4	2	0	6	1	4	3
Marker10368	108	40	15	2	4	0	1	13	1	3	1
Marker17124	116	32	14	0	2	2	1	8	1	3	1
Marker6287	114	34	10	0	4	1	1	5	3	3	7
Marker15221	116	32	9	0	2	0	2	6	3	3	7
Marker7081	124	24	3	0	11	7	0	0	1	2	0
Marker16856	112	36	11	1	1	0	2	7	3	2	9
Marker14370	114	34	10	1	1	0	2	7	3	2	8
Marker15732	104	44	15	0	2	1	1	13	1	3	8
Marker13749	107	41	17	1	3	0	2	12	1	1	4
Marker12379	107	41	11	0	4	1	1	12	2	3	7
Marker15144	91	57	11	0	5	0	0	15	3	5	18
Marker15533	130	18	1	0	10	5	0	1	0	1	0
Marker10934	105	43	15	1	3	0	2	13	3	1	5
Marker5817	124	24	3	0	11	5	0	1	0	1	3
Marker7258	130	18	1	0	10	5	0	1	0	1	0
Marker17032	101	47	15	0	3	0	0	12	5	3	9
Marker5424	127	21	1	0	9	5	0	2	1	3	0
Marker6991	124	24	3	0	11	7	0	0	0	1	2
Marker16070	114	34	15	0	5	1	0	8	1	2	2
Marker8859	87	61	23	7	2	2	2	14	2	3	6
Marker9145	97	51	19	0	3	2	4	13	2	2	6
Marker13232	89	59	15	0	2	0	3	18	5	3	13
Marker7665	122	26	1	0	16	3	0	3	0	1	2
Marker15157	118	30	1	0	20	3	1	4	0	0	1
Marker15461	97	51	8	0	10	2	6	14	2	0	9
Marker14890	85	63	12	0	6	0	6	16	5	2	16
Marker7713	117	31	1	0	24	1	1	4	0	0	0
Marker13463	115	33	1	0	23	1	2	4	0	0	2
Marker13630	112	36	1	0	24	2	2	7	0	0	0
Marker5965	111	37	0	0	26	2	1	7	0	0	1
Marker13211	111	37	0	0	24	2	2	9	0	0	0
Marker6382	95	53	16	5	6	1	3	8	5	5	4
Marker13745	80	68	20	6	5	0	6	17	6	4	4
Marker12779	87	61	20	8	4	2	2	16	4	1	4
Marker12267	106	42	1	0	24	7	1	9	0	0	0
Marker15355	106	42	1	0	23	8	1	9	0	0	0
Marker12388	84	64	17	7	6	3	1	14	3	3	10
Marker11013	83	65	21	7	4	2	5	18	1	2	5
Marker15442	87	61	8	1	8	6	6	25	2	3	2
Marker9110	75	73	15	3	8	5	10	25	2	1	4
Marker6992	97	51	3	0	23	11	4	10	0	0	0
Marker7632	97	51	3	0	23	10	4	10	0	1	0
Marker13275	77	71	21	6	5	6	5	19	1	2	6
Marker2161	86	62	8	2	17	8	2	10	7	3	5
Marker16897	71	77	24	8	7	4	4	15	1	3	11
Marker7093	93	55	5	2	19	11	6	9	0	1	2
Marker12768	81	67	13	4	9	11	8	15	0	2	5
Marker7586	78	70	7	3	20	15	8	7	1	1	8
Marker6767	77	71	7	4	20	17	7	10	0	2	4
Marker8726	66	82	16	11	8	8	11	25	0	1	2
Marker15873	58	90	14	7	5	9	12	18	4	8	13
Marker8099	63	85	15	10	7	7	5	23	4	4	10
Marker878	74	74	9	7	20	20	6	11	0	0	1
Marker15177	64	84	13	13	6	9	9	23	1	2	8
Marker7798	109	39	9	6	2	0	4	13	1	1	3
Marker15983	107	41	9	5	1	1	4	12	1	4	4
Marker1081	101	47	5	9	15	11	2	4	1	0	0
Marker10958	96	52	9	6	5	1	3	7	5	8	8
Marker8307	107	41	5	7	11	1	3	5	1	5	3
Marker9939	96	52	10	6	6	2	3	17	2	2	4
Marker6540	96	52	2	8	15	11	2	6	3	4	1
Marker11195	93	55	6	8	6	2	3	8	6	6	10
Marker11502	94	54	4	8	8	3	3	17	2	5	4
Marker3443	101	47	2	8	16	9	1	8	0	1	2
Marker9593	97	51	8	5	5	2	2	19	1	2	7
Marker17068	94	54	10	3	6	4	3	19	1	2	6
Marker16289	95	53	9	4	6	4	2	14	2	3	9
Marker2664	99	49	8	7	16	9	2	6	0	0	1
Marker7742	91	57	14	4	7	3	3	20	0	1	5
Marker8581	88	60	17	5	6	3	2	20	1	3	3
Marker9644	80	68	19	6	6	3	2	20	1	2	9
Marker15808	82	66	16	4	6	4	3	19	3	1	10
Marker14096	63	85	27	8	4	3	6	24	4	0	9
Marker15472	133	15	3	0	2	2	1	1	1	1	4
Marker8428	132	16	4	0	2	1	1	1	0	3	4
Marker15454	136	12	0	0	4	1	0	2	1	2	2
Marker1258	139	9	0	0	5	2	0	0	0	1	1
Marker15647	109	39	18	0	1	0	0	11	0	4	5
Marker1628	141	7	0	0	3	3	0	1	0	0	0
Marker16900	113	35	12	1	3	0	1	8	0	2	8
Marker2755	139	9	0	0	4	3	1	0	0	1	0
Marker17209	114	34	12	1	1	0	1	7	1	2	9
Marker15738	107	41	14	1	2	2	1	15	0	1	5
Marker17368	115	33	14	2	1	1	1	7	1	1	5
Marker10353	102	46	13	1	1	2	1	12	0	2	14
Marker5207	135	13	0	0	3	5	1	2	0	1	1
Marker12380	102	46	19	0	1	2	1	16	1	1	5
Marker8240	123	25	3	0	2	4	1	4	1	1	9
Marker7674	130	18	1	0	5	6	1	2	0	2	1
Marker10885	86	62	22	2	2	2	2	21	1	5	5
Marker12278	121	27	4	0	5	5	2	3	1	3	4
Marker12569	106	42	13	1	1	1	2	9	3	2	9
Marker7433	120	28	4	0	6	7	2	3	0	2	3
Marker14366	112	36	7	0	3	3	2	6	1	4	9
Marker9247	84	64	30	1	0	0	2	12	2	6	11
Marker12103	125	23	5	0	4	3	2	4	1	3	1
Marker4725	124	24	6	0	2	3	1	1	2	4	4
Marker5988	93	55	29	4	0	2	1	6	1	5	7
Marker5647	120	28	5	0	8	7	2	2	0	2	1
Marker14284	101	47	18	0	1	2	3	13	1	2	7
Marker15029	111	37	9	0	6	5	2	2	0	2	10
Marker17397	108	40	13	0	6	4	2	3	0	3	9
Marker15385	90	58	16	0	3	1	4	12	1	6	15
Marker4287	128	20	3	0	6	4	0	0	0	2	5
Marker6198	115	33	5	0	10	8	2	4	0	2	2
Marker9900	113	35	6	0	7	6	2	4	1	3	6
Marker9201	86	62	28	1	1	2	1	11	3	7	8
Marker16541	91	57	32	2	2	1	1	6	1	5	7
Marker16782	89	59	33	2	3	1	1	8	0	4	7
Marker16318	124	24	5	0	4	7	0	2	1	2	3
Marker17322	86	62	19	2	2	1	4	15	8	3	8
Marker2660	125	23	3	0	9	8	0	0	1	2	0
Marker16286	126	22	4	0	7	7	0	0	0	2	2
Marker9850	97	51	18	1	4	3	4	10	2	2	7
Marker15914	111	37	4	0	6	6	0	3	3	6	9
Marker16696	94	54	31	3	2	0	2	8	2	3	3
Marker3853	113	35	5	1	11	7	3	2	1	5	0
Marker8392	120	28	6	1	5	5	2	3	2	3	1
Marker15954	113	35	5	1	6	2	3	1	5	5	7
Marker9335	87	61	24	3	2	1	1	17	4	3	6
Marker13780	123	25	4	1	6	4	2	3	2	1	2
Marker15749	81	67	21	3	2	1	1	16	2	7	14
Marker9400	84	64	24	3	1	2	2	14	1	5	12
Marker13734	119	29	3	2	4	7	0	2	4	5	2
Marker13732	122	26	1	0	4	4	1	1	2	6	7
Marker11475	106	42	13	3	3	5	3	6	1	3	5
Marker9747	102	46	12	3	3	5	2	11	3	3	4
Marker7867	84	64	19	4	0	1	2	16	5	7	10
Marker4601	116	32	4	2	5	6	2	2	0	8	3
Marker10974	106	42	11	3	3	6	2	9	3	3	2
Marker11449	102	46	11	4	3	5	3	11	3	2	4
Marker17282	87	61	27	6	0	2	3	12	1	5	5
Marker2938	131	17	2	0	3	9	0	1	1	1	0
Marker13601	123	25	5	0	3	6	1	2	3	5	0
Marker7583	131	17	2	0	3	7	0	1	0	3	1
Marker2615	127	21	3	1	4	7	0	2	0	4	0
Marker7584	132	16	3	0	1	7	0	1	1	2	1
Marker13660	129	19	4	0	1	5	0	1	2	4	2
Marker16766	104	44	19	2	1	1	0	9	0	3	9
Marker1151	138	10	3	0	1	4	0	1	0	1	0
Marker6839	130	18	7	0	4	5	0	1	0	1	0
Marker15435	79	69	21	3	1	3	4	20	3	4	10
Marker2075	130	18	3	1	6	4	0	2	0	2	0
Marker16156	101	47	20	1	3	1	0	13	2	3	4
Marker16376	103	45	22	2	2	0	0	15	1	0	3
Marker8431	126	22	3	0	4	4	0	3	1	5	2
Marker4426	124	24	4	0	5	5	0	4	1	4	1
Marker12852	102	46	19	1	2	2	1	9	1	2	9
Marker10444	110	38	10	1	2	1	1	8	3	3	9
Marker14724	123	25	9	0	3	1	1	3	1	2	5
Marker14095	85	63	27	1	0	2	4	21	0	4	4
Marker11803	95	53	22	1	3	1	2	12	1	2	9
Marker15764	94	54	20	3	4	1	2	12	0	3	9
Marker14748	68	80	30	7	1	4	6	22	3	3	4
Marker14220	71	77	29	6	0	4	5	20	2	6	5
Marker14973	64	84	31	7	1	4	6	21	2	5	7
Marker14106	118	30	7	3	5	2	0	2	3	1	7
Marker12565	99	49	18	3	3	3	1	9	2	1	9
Marker9561	90	58	26	1	0	2	4	15	1	1	8
Marker9254	98	50	19	1	6	5	3	13	1	1	1
Marker1701	135	13	1	1	8	2	0	1	0	0	0
Marker7467	125	23	4	2	9	3	0	2	1	1	1
Marker1884	126	22	1	2	8	2	0	1	4	1	3
Marker7425	120	28	3	2	10	2	0	2	2	3	4
Marker13597	124	24	1	2	10	4	0	1	2	2	2
Marker13220	121	27	3	2	6	4	1	2	0	4	5
Marker5251	121	27	5	3	6	7	1	1	1	2	1
Marker14279	86	62	22	1	0	2	4	15	3	8	7
Marker10719	101	47	20	3	5	2	2	7	1	2	5
Marker14769	113	35	4	2	12	6	0	5	1	1	4
Marker16886	107	41	12	2	8	6	0	5	0	3	5
Marker16507	96	52	21	2	5	8	1	11	1	0	3
Marker11704	87	61	24	6	0	3	2	14	3	3	6
Marker9642	104	44	14	3	0	1	1	10	1	2	12
Marker7971	120	28	5	1	4	6	1	6	0	2	3
Marker1882	109	39	2	2	14	13	1	6	0	1	0
Marker5691	98	50	8	4	12	11	1	7	2	2	3
Marker16935	105	43	17	2	0	1	0	14	1	3	5
Marker9667	104	44	20	0	0	1	0	17	0	2	4
Marker2270	100	48	5	3	15	14	2	9	0	0	0
Marker7850	126	22	5	0	2	4	1	4	0	0	6
Marker4920	126	22	5	0	3	6	0	5	0	0	3
Marker12627	98	50	17	2	0	1	0	14	2	4	10
Marker16907	126	22	9	0	3	3	0	2	0	3	2
Marker13723	127	21	8	0	1	4	0	5	0	2	1
Marker15696	65	83	21	9	9	8	9	18	4	3	2
Marker12005	103	45	19	3	0	1	1	8	1	2	10
Marker14268	104	44	20	3	0	1	1	11	0	1	7
Marker8753	120	28	7	0	0	7	0	5	1	4	4
Marker3329	128	20	1	0	2	8	2	1	3	3	0
Marker5077	125	23	8	1	0	5	0	2	2	2	3
Marker17194	106	42	19	3	0	1	1	6	2	3	7
Marker14723	104	44	18	3	1	1	1	8	1	2	9
Marker7854	118	30	6	0	4	7	1	4	2	2	4
Marker17261	71	77	23	4	0	1	5	10	10	11	13
Marker10615	92	56	22	4	0	1	2	11	2	3	11
Marker12691	94	54	25	4	0	1	3	12	3	2	4
Marker12037	103	45	18	3	4	4	0	7	4	3	2
Marker13014	101	47	11	2	4	6	0	7	5	4	8
Marker2479	119	29	2	0	9	12	1	1	1	3	0
Marker16664	94	54	20	2	5	4	0	9	3	6	5
Marker10704	97	51	20	4	2	3	3	12	4	3	0
Marker1596	100	48	4	3	17	18	1	2	2	1	0
Marker10127	93	55	25	6	2	1	4	6	3	4	4
Marker17011	96	52	19	2	5	5	1	7	3	1	9
Marker15754	96	52	17	4	4	3	4	7	2	4	7
Marker16506	92	56	24	4	0	2	3	7	3	7	6
Marker4766	101	47	4	3	15	13	1	1	2	2	6
Marker15180	64	84	22	9	12	9	9	11	4	2	6
Marker12710	97	51	17	3	6	6	1	8	4	0	6
Marker11348	87	61	22	5	0	2	5	7	4	7	9
Marker16707	87	61	21	7	0	3	4	10	6	6	4
Marker3103	112	36	2	2	14	14	2	1	1	0	0
Marker13575	92	56	15	4	6	5	1	13	3	2	7
Marker7517	89	59	10	6	17	16	3	1	4	1	1
Marker16640	86	62	16	4	6	5	1	8	4	4	14
Marker17014	97	51	12	3	6	6	1	8	6	3	6
Marker7896	105	43	4	2	10	12	3	1	3	2	6
Marker8895	102	46	10	3	10	9	2	8	0	1	3
Marker9427	97	51	10	3	8	10	2	5	4	2	7
Marker2399	110	38	3	1	14	14	2	2	1	1	0
Marker11446	93	55	21	4	6	6	2	10	1	2	3
Marker12311	95	53	20	8	0	3	4	5	4	3	6
Marker13385	90	58	16	4	6	6	2	14	2	2	6
Marker15216	70	78	36	7	2	2	1	8	4	6	12
Marker6250	102	46	14	4	7	10	0	2	3	0	6
Marker13355	87	61	21	6	4	3	0	6	3	4	14
Marker2714	104	44	11	2	8	11	0	2	3	3	4
Marker3522	106	42	11	3	10	12	0	3	1	0	2
Marker14348	96	52	16	2	7	7	1	6	3	6	4
Marker16237	97	51	18	4	7	9	1	5	2	3	2
Marker8227	102	46	14	4	10	11	0	3	1	1	2
Marker3698	103	45	14	4	10	11	0	3	1	1	1
Marker15382	82	66	30	8	3	2	2	7	3	3	8
Marker12630	100	48	13	1	6	8	0	6	5	5	4
Marker14745	70	78	33	9	1	1	2	8	3	9	12
Marker17265	100	48	14	1	6	6	1	8	2	3	5
Marker14315	66	82	33	12	0	0	1	5	4	13	13
Marker17323	115	33	9	0	4	6	1	6	3	0	3
Marker13871	98	50	12	1	6	6	1	5	1	9	8
Marker11549	101	47	17	2	2	9	0	5	5	3	3
Marker12377	78	70	15	5	2	7	3	17	6	6	8
Marker10564	102	46	13	1	7	3	1	7	0	7	6
Marker12816	91	57	22	9	2	2	1	5	1	8	6
Marker13092	107	41	8	1	5	4	0	6	2	5	8
Marker12155	104	44	17	0	4	3	0	5	2	3	9
Marker17258	100	48	12	0	6	5	0	9	2	8	5
Marker16801	113	35	12	2	4	3	0	3	3	2	6
Marker9885	115	33	8	0	3	3	1	6	1	1	10
Marker9111	87	61	16	10	2	2	0	7	7	7	9
Marker15692	115	33	10	3	3	4	2	4	2	2	3
Marker13515	109	39	12	4	3	4	2	8	3	0	2
Marker10153	105	43	8	0	1	1	1	12	3	2	15
Marker10492	105	43	10	1	1	2	2	14	2	1	9
Marker6502	101	47	12	2	4	8	1	7	3	6	4
Marker8816	104	44	15	3	3	2	0	7	2	0	12
Marker12908	108	40	11	2	4	2	0	7	2	3	9
Marker10215	101	47	9	1	1	1	1	20	2	2	10
Marker16555	117	31	6	2	3	3	0	7	1	2	7
Marker12043	108	40	7	1	2	3	0	14	2	1	10
Marker10480	108	40	10	1	1	1	2	12	2	0	11
Marker15353	113	35	9	3	2	3	0	8	1	1	8
Marker10121	101	47	17	1	1	1	3	17	0	2	5
Marker11039	123	25	6	1	1	2	0	7	1	2	4
Marker12113	107	41	12	1	0	1	0	16	2	1	7
Marker11619	93	55	15	0	0	1	2	17	4	4	12
Marker12279	101	47	15	1	2	3	1	17	3	0	4
Marker9702	104	44	11	1	3	3	1	11	1	2	10
Marker13358	113	35	4	2	5	5	0	7	4	1	6
Marker17312	112	36	9	2	1	3	1	14	3	0	2
Marker9347	123	25	5	1	3	3	0	7	4	0	1
Marker15598	97	51	14	1	3	3	1	12	6	3	7
Marker11134	120	28	6	1	1	3	0	5	4	2	5
Marker9713	108	40	9	1	2	4	1	12	2	1	7
Marker10872	123	25	7	1	2	3	0	5	2	2	2
Marker6266	123	25	7	2	4	3	0	5	1	0	2
Marker7134	119	29	7	2	3	3	0	4	2	1	6
Marker14728	97	51	16	0	0	2	1	13	3	3	12
Marker11873	96	52	13	1	0	1	1	12	3	2	18
Marker9949	97	51	14	1	2	4	1	11	3	0	14
Marker6948	128	20	7	0	2	2	0	2	2	1	3
Marker5307	130	18	6	0	3	3	0	3	2	0	0
Marker8000	130	18	6	1	5	2	0	1	2	0	0
Marker11968	102	46	18	0	1	1	1	10	3	1	10
Marker4532	128	20	5	1	4	2	0	0	3	2	2
Marker10843	125	23	9	0	3	1	0	4	1	0	4
Marker7749	126	22	7	1	4	3	0	0	3	1	2
Marker11319	115	33	12	0	2	1	0	2	2	2	11
Marker10766	100	48	21	0	1	1	1	13	3	3	4
Marker13988	124	24	8	0	4	0	0	3	1	3	4
Marker5755	129	19	5	0	5	1	0	1	1	2	3
Marker8832	124	24	9	2	4	1	0	3	1	0	3
Marker13173	126	22	6	1	5	1	0	1	1	1	5
Marker14199	104	44	20	0	2	0	1	9	2	3	7
Marker14131	102	46	20	0	2	0	1	10	2	4	7
Marker16165	128	20	5	2	7	1	0	2	2	0	0
Marker13491	122	26	6	1	10	0	0	4	0	2	2
Marker15087	104	44	14	1	3	0	2	13	3	2	6
Marker15335	105	43	12	1	5	0	1	9	5	2	7
Marker16370	112	36	6	1	14	1	0	6	1	2	4
Marker15516	118	30	5	1	16	1	0	5	0	0	1
Marker16003	118	30	5	2	16	1	0	4	0	0	1
Marker12518	97	51	14	1	7	0	2	15	6	2	3
Marker2356	117	31	2	2	17	2	0	3	3	0	1
Marker14451	101	47	5	0	16	1	1	10	2	2	9
Marker11942	101	47	8	0	16	1	1	11	2	2	5
Marker9458	106	42	5	1	19	0	0	7	2	1	7
Marker12855	98	50	7	1	14	1	4	12	3	0	7
Marker1507	109	39	2	1	26	2	0	6	1	0	0
Marker11884	85	63	11	0	8	1	2	19	10	1	10
Marker4917	109	39	3	0	21	4	0	8	1	1	0
Marker2206	105	43	2	1	26	3	0	9	0	0	1
Marker10829	89	59	15	1	12	0	1	18	4	0	8
Marker8406	100	48	6	0	21	3	0	12	1	2	2
Marker16414	70	78	44	17	2	1	0	2	2	3	7
Marker17081	75	73	49	10	2	2	1	3	1	4	1
Marker2371	75	73	50	10	4	2	2	3	0	1	0
Marker9118	71	77	48	13	1	1	1	3	1	3	6
Marker11332	82	66	13	0	10	2	4	16	5	3	12
Marker7029	96	52	19	1	8	2	1	11	4	2	4
Marker16872	99	49	18	1	5	2	1	14	4	0	4
Marker10283	92	56	22	1	5	0	0	14	3	2	8
Marker7088	94	54	19	1	5	1	1	12	5	2	8
Marker13051	90	58	23	1	5	1	1	14	3	2	8
Marker10986	98	50	20	1	3	0	0	11	0	3	11
Marker7681	116	32	14	0	4	3	0	6	1	0	3
Marker5551	137	11	1	0	3	2	0	0	1	1	2
Marker3485	135	13	1	0	4	5	0	0	1	1	0
Marker10608	101	47	15	2	2	0	0	10	2	3	13
Marker10417	100	48	20	1	1	1	1	18	1	1	4
Marker16118	118	30	12	0	3	1	0	4	1	0	8
Marker7224	46	102	69	15	1	1	0	0	1	8	7
Marker10874	105	43	14	1	2	1	0	7	1	2	14
Marker16932	97	51	15	1	2	0	0	14	2	3	14
Marker4727	135	13	1	0	4	2	0	0	1	1	3
Marker16890	101	47	20	1	2	0	0	9	3	1	10
Marker8709	100	48	20	0	3	0	0	11	0	4	10
Marker17007	107	41	10	0	2	1	0	11	1	3	13
Marker11548	112	36	17	0	3	1	0	5	2	2	5
Marker15185	110	38	9	0	2	1	0	13	1	2	10
Marker8854	94	54	25	0	2	0	1	15	2	3	6
Marker9371	92	56	17	1	4	0	0	17	2	3	12
Marker4140	134	14	1	0	4	5	0	0	2	2	0
Marker7281	124	24	5	1	4	5	0	1	3	1	4
Marker2814	129	19	1	1	7	5	0	0	1	2	2
Marker6431	133	15	0	0	6	3	0	0	2	2	2
Marker17142	95	53	11	0	1	0	0	16	4	3	18
Marker12216	111	37	11	1	2	1	0	12	2	2	6
Marker7916	122	26	6	1	6	5	0	0	2	3	3
Marker15279	100	48	16	1	1	0	0	17	4	3	6
Marker7424	121	27	7	1	5	4	0	1	1	2	6
Marker6833	127	21	0	0	6	3	0	1	3	5	3
Marker16023	122	26	11	1	3	3	0	3	1	2	2
Marker10906	105	43	16	3	1	1	1	8	3	2	8
Marker16603	93	55	19	1	1	1	0	15	5	1	12
Marker10400	107	41	16	2	1	1	2	10	1	3	5
Marker11169	101	47	18	3	2	1	0	10	2	2	9
Marker5909	131	17	3	0	7	1	0	1	1	4	0
Marker8002	136	12	1	0	5	0	0	1	1	3	1
Marker13758	95	53	17	3	6	3	1	15	1	1	6
Marker10789	104	44	13	0	3	0	1	10	2	2	13
Marker15337	111	37	9	1	2	0	1	8	2	2	12
Marker11499	99	49	19	2	0	0	0	7	3	1	17
Marker9002	95	53	24	2	1	0	1	17	0	3	5
Marker11094	118	30	9	1	4	0	0	7	1	1	7
Marker12354	111	37	16	1	2	1	0	5	1	0	11
Marker12840	91	57	23	2	1	0	0	14	2	6	9
Marker9209	129	19	4	0	4	0	0	3	1	1	6
Marker14797	111	37	18	2	1	0	0	9	1	1	5
Marker14358	103	45	17	2	3	0	0	10	1	1	11
Marker9678	117	31	9	1	4	1	0	2	2	2	10
Marker9498	95	53	20	3	8	3	1	15	1	0	2
Marker4136	136	12	0	0	7	1	0	0	2	2	0
Marker14870	126	22	3	0	7	1	0	1	3	2	5
Marker10817	127	21	2	0	6	1	0	5	3	0	4
Marker15270	91	57	12	0	3	0	0	17	8	2	15
Marker10793	124	24	4	0	9	0	0	5	2	0	4
Marker16753	126	22	2	0	8	1	0	4	2	0	5
Marker7718	49	99	57	29	0	1	0	1	1	3	7
Marker1988	129	19	0	0	17	1	0	0	1	0	0
Marker6467	127	21	0	0	17	1	0	0	2	1	0
Marker1366	128	20	0	0	18	1	0	0	1	0	0
Marker5284	111	37	8	1	13	1	0	5	2	1	6
Marker10119	120	28	2	0	15	1	0	5	2	1	2
Marker17131	113	35	2	0	22	3	0	2	1	4	1
Marker11802	108	40	6	1	14	2	0	6	3	2	6
Marker6875	115	33	0	0	25	2	0	3	1	2	0
Marker16967	105	43	5	0	24	2	1	4	1	2	4
Marker6573	105	43	0	0	28	4	0	4	5	1	1
Marker356	107	41	0	0	32	4	0	4	0	1	0
Marker15082	93	55	3	0	6	0	8	13	10	4	11
Marker13416	97	51	4	3	19	3	1	10	5	4	2
Marker12557	95	53	2	1	29	6	3	7	1	3	1
Marker12049	95	53	0	1	24	5	3	9	2	3	6
Marker13212	100	48	2	0	10	0	4	8	10	3	11
Marker7032	80	68	34	17	1	2	0	1	0	6	7
Marker3962	73	75	39	23	3	2	0	2	3	2	1
Marker1704	107	41	2	0	27	3	0	3	4	1	1
Marker16720	69	79	36	21	0	2	0	2	4	10	4
Marker3893	73	75	36	21	2	3	1	1	2	5	4
Marker4078	112	36	0	0	24	3	0	1	3	1	4
Marker10673	104	44	8	0	14	2	2	8	4	0	6
Marker17212	102	46	7	0	14	2	2	4	6	2	9
Marker12851	99	49	4	0	16	2	1	7	7	1	11
Marker10798	114	34	3	0	23	2	1	2	1	0	2
Marker14771	113	35	1	0	24	1	0	2	4	1	2
Marker6774	117	31	1	0	26	1	0	2	1	0	0
Marker15464	98	50	5	0	19	1	2	13	5	0	5
Marker15871	98	50	5	0	17	1	2	13	7	0	5
Marker15702	97	51	5	0	21	1	4	11	5	0	4
Marker10696	93	55	4	0	20	1	6	12	3	0	9
Marker11345	93	55	4	0	25	1	4	11	5	1	4
Marker16340	92	56	3	0	25	1	4	12	4	0	7
Marker16314	97	51	0	0	36	1	1	7	3	1	2
Marker3693	92	56	1	0	40	1	2	9	2	1	0
Marker16172	87	61	1	0	27	1	6	14	2	0	10
Marker6245	94	54	0	0	39	1	1	10	2	0	1
Marker12129	93	55	4	0	26	1	5	11	8	0	0
Marker8641	94	54	1	0	36	1	2	8	4	1	1
Marker11570	87	61	2	0	20	2	1	13	16	1	6
Marker6318	104	44	0	0	29	3	1	6	5	0	0
Marker6294	106	42	0	0	29	3	1	6	3	0	0
Marker16453	69	79	39	19	0	1	1	1	5	9	4
Marker14171	69	79	34	17	3	1	2	3	7	3	9
Marker15928	78	70	38	15	3	2	1	6	0	3	2
Marker7432	59	89	50	29	0	1	0	0	2	4	3
Marker4131	63	85	44	19	1	4	2	1	3	6	5
Marker12881	63	85	40	17	0	4	2	5	3	4	10
Marker7893	53	95	52	28	0	1	1	1	1	8	3
Marker7463	50	98	56	33	0	1	1	0	1	4	2
Marker5345	76	72	45	16	1	2	0	2	1	4	1
Marker6463	73	75	47	16	1	2	0	2	1	4	2
Marker16811	119	29	7	1	7	3	0	4	1	2	4
Marker13851	112	36	7	0	1	4	1	6	5	2	10
Marker470	129	19	2	1	8	6	0	2	0	0	0
Marker15351	96	52	9	1	2	4	0	7	6	7	16
Marker15612	122	26	4	2	6	4	0	3	2	3	2
Marker10822	120	28	6	1	4	2	0	7	1	2	5
Marker3073	121	27	2	2	6	6	0	2	3	1	5
Marker1443	129	19	1	1	8	8	0	1	0	0	0
Marker14190	113	35	9	1	4	1	0	8	1	4	7
Marker13933	125	23	2	1	3	8	0	3	4	0	2
Marker15980	127	21	2	1	4	7	0	3	1	0	3
Marker14911	110	38	13	2	4	2	0	11	2	0	4
Marker12219	111	37	12	2	3	2	0	6	4	1	7
Marker11699	103	45	11	1	2	2	0	7	6	2	14
Marker13560	125	23	5	1	7	4	0	3	1	1	1
Marker5638	131	17	1	0	7	5	0	1	0	1	2
Marker10668	108	40	11	2	4	1	0	9	3	2	8
Marker11983	103	45	13	1	5	1	0	12	2	2	9
Marker11801	105	43	8	2	5	1	1	8	6	3	9
Marker1713	134	14	1	0	9	0	0	2	0	1	1
Marker5482	128	20	3	0	9	0	0	3	0	1	4
Marker3764	134	14	1	0	9	0	0	2	0	1	1
Marker12387	121	27	8	0	3	0	0	7	3	3	3
Marker5894	130	18	2	0	10	1	0	2	0	1	2
Marker16200	122	26	3	0	10	1	0	3	1	1	7
Marker6415	121	27	3	1	11	7	0	3	1	0	1
Marker9770	76	72	19	8	9	7	3	14	5	5	2
Marker3989	132	16	2	0	8	1	0	0	0	1	4
Marker3883	133	15	1	0	9	3	0	1	1	0	0
Marker8884	122	26	7	0	3	0	0	6	1	3	6
Marker14080	120	28	6	0	7	2	2	5	2	2	2
Marker13066	115	33	11	0	4	0	0	5	2	3	8
Marker16005	107	41	8	3	5	1	0	7	5	3	9
Marker14834	118	30	11	0	3	2	0	6	2	2	4
Marker7015	132	16	2	0	9	3	0	0	0	1	1
Marker6236	132	16	1	0	3	2	0	1	4	4	1
Marker7836	46	102	56	36	0	1	0	0	1	4	4
Marker13256	92	56	9	1	5	2	1	9	8	6	15
Marker17152	114	34	5	0	10	3	0	4	1	4	7
Marker17179	128	20	3	0	4	3	0	2	2	4	2
Marker16192	100	48	8	0	9	3	0	8	5	5	10
Marker16064	122	26	6	0	6	4	0	5	1	0	4
Marker17408	105	43	11	4	7	2	0	9	3	3	4
Marker3411	128	20	1	0	10	6	0	2	0	1	0
Marker5302	130	18	2	1	8	3	0	1	1	1	1
Marker8299	128	20	1	0	7	4	0	2	0	2	4
Marker17206	128	20	2	1	9	4	0	2	1	0	1
Marker11651	125	23	0	0	7	9	1	2	1	0	3
Marker15161	105	43	11	2	8	4	2	9	3	1	3
Marker7236	125	23	1	2	8	8	1	2	0	0	1
Marker10160	117	31	0	0	6	7	1	4	5	3	5
Marker7219	119	29	4	1	9	8	1	3	0	2	1
Marker10255	120	28	2	0	7	7	2	3	3	1	3
Marker7890	118	30	10	1	2	3	1	5	0	1	7
Marker13970	106	42	12	1	2	1	1	14	1	3	7
Marker9474	105	43	13	2	1	1	1	11	1	3	10
Marker1137	121	27	2	1	8	9	1	5	0	0	1
Marker11014	99	49	9	2	8	7	2	11	3	3	4
Marker17053	114	34	9	2	2	1	0	12	0	3	5
Marker12274	111	37	6	1	6	7	1	6	2	4	4
Marker13129	114	34	12	2	4	2	0	7	0	3	4
Marker13535	108	40	13	3	3	1	0	13	0	3	4
Marker9423	109	39	12	2	1	2	0	11	3	3	5
Marker9104	108	40	13	2	4	2	0	9	0	4	6
Marker11492	116	32	10	2	3	3	0	10	0	1	3
Marker14961	112	36	5	3	7	6	1	6	2	4	2
Marker2482	117	31	5	3	10	9	0	3	0	0	1
Marker13026	102	46	14	1	0	1	1	14	2	5	8
Marker14811	111	37	11	1	1	3	2	6	5	2	6
Marker4397	119	29	5	2	7	10	2	1	1	0	1
Marker10584	107	41	14	2	3	3	2	12	1	1	3
Marker9349	102	46	15	2	3	3	2	9	2	3	7
Marker13208	115	33	9	1	6	6	1	2	1	4	3
Marker11460	111	37	10	1	7	7	1	2	2	4	3
Marker8752	110	38	11	1	6	7	2	4	1	3	3
Marker13610	107	41	14	2	3	7	4	7	1	1	2
Marker10462	97	51	16	1	4	4	4	11	1	3	7
Marker13398	107	41	7	1	4	9	3	5	5	3	4
Marker16501	105	43	7	2	7	10	2	5	3	2	5
Marker17039	106	42	9	2	9	10	3	5	2	1	1
Marker14793	98	50	14	1	2	2	4	8	2	10	7
Marker13505	99	49	14	1	1	0	2	10	5	10	6
Marker7318	110	38	7	2	7	9	3	3	2	4	1
Marker15044	106	42	18	1	1	0	2	9	4	2	5
Marker13797	102	46	18	1	1	0	2	8	3	3	10
Marker1225	101	47	8	2	11	12	4	6	0	3	1
Marker7834	103	45	8	4	7	10	3	7	2	2	2
Marker8938	97	51	17	0	0	1	1	7	5	6	14
Marker15677	94	54	17	1	0	1	2	16	3	3	11
Marker12111	109	39	16	1	0	0	2	14	1	3	2
Marker11100	100	48	20	0	1	1	1	9	5	5	6
Marker12681	100	48	20	0	0	1	2	14	1	2	8
Marker11301	94	54	16	0	0	1	1	12	7	5	12
Marker15232	93	55	19	1	0	0	2	18	5	2	8
Marker7314	118	30	3	6	4	6	2	6	0	1	2
Marker16069	116	32	5	6	3	5	3	7	1	2	0
Marker9838	123	25	5	2	2	3	3	5	0	3	2
Marker16682	113	35	4	3	3	4	3	7	2	3	6
Marker14686	93	55	20	2	0	3	4	19	1	2	4
Marker7988	113	35	4	2	3	3	3	6	2	5	7
Marker15046	105	43	10	3	0	1	4	11	3	3	8
Marker11696	110	38	6	3	3	1	4	8	2	5	6
Marker3848	113	35	5	6	5	6	3	5	1	2	2
Marker14678	94	54	21	1	0	1	2	14	6	2	7
Marker12209	94	54	20	2	0	1	3	11	6	6	5
Marker10606	114	34	8	2	3	2	4	8	1	4	2
Marker9228	100	48	23	2	0	1	4	11	3	0	4
Marker16345	107	41	7	5	5	5	5	5	1	3	5
Marker16482	74	74	24	5	5	7	9	14	3	1	6
Marker8777	102	46	14	2	3	0	2	9	5	2	9
Marker4731	107	41	9	5	8	4	5	5	0	5	0
Marker11853	103	45	8	2	5	4	5	7	2	7	5
Marker13584	88	60	16	1	1	3	4	12	5	3	15
Marker17235	104	44	8	4	4	5	5	7	3	6	2
Marker894	109	39	6	5	7	10	5	5	0	0	1
Marker9165	97	51	19	2	1	3	4	8	5	3	6
Marker15393	89	59	17	4	1	2	4	22	5	1	3
Marker10108	104	44	12	0	0	4	2	7	3	7	9
Marker13340	120	28	2	1	2	6	3	4	2	3	5
Marker9848	116	32	3	1	1	5	4	4	6	4	4
Marker8327	113	35	4	1	6	9	2	3	3	3	4
Marker16977	83	65	19	2	2	5	6	10	4	8	9
Marker3769	99	49	8	5	8	14	6	3	0	4	1
Marker12469	112	36	4	2	4	7	3	3	5	5	3
Marker13369	112	36	4	1	6	13	3	4	2	2	1
Marker10216	102	46	10	1	4	7	2	8	2	5	7
Marker10126	111	37	4	1	4	11	4	3	4	2	4
Marker5949	96	52	10	4	7	11	6	5	3	6	0
Marker12003	100	48	9	3	5	10	6	5	2	4	4
Marker9356	116	32	5	1	4	9	2	4	3	2	2
Marker12654	110	38	6	2	3	8	2	3	3	5	6
Marker13756	115	33	4	2	4	11	2	2	4	2	2
Marker12264	89	59	16	3	2	5	3	11	7	6	6
Marker7992	108	40	5	1	3	9	3	2	7	7	3
Marker13585	115	33	2	1	4	12	2	2	5	2	3
Marker10851	59	89	21	13	7	8	14	10	5	9	2
Marker7181	108	40	8	2	4	15	1	5	1	1	1
Marker12544	104	44	7	2	4	12	1	6	2	5	4
Marker11867	112	36	11	1	1	10	1	8	1	2	0
Marker5007	108	40	4	1	5	15	1	3	1	3	5
Marker12038	106	42	8	2	5	13	1	5	2	2	3
Marker5622	113	35	5	1	3	13	1	3	3	3	1
Marker14888	68	80	17	5	5	7	5	23	4	10	3
Marker6413	109	39	6	1	5	14	1	4	2	1	3
Marker5197	108	40	7	1	4	12	1	5	3	3	2
Marker12431	103	45	8	1	1	10	1	8	6	5	4
Marker13735	82	66	12	6	4	5	6	17	2	7	6
Marker9753	111	37	8	2	5	12	1	3	2	1	1
Marker14045	88	60	10	4	5	5	4	13	6	8	5
Marker5054	105	43	7	1	6	17	1	4	2	2	0
Marker6361	102	46	8	1	7	18	1	3	2	1	2
Marker16729	93	55	11	3	2	4	4	13	5	6	5
Marker6027	110	38	4	1	10	7	1	3	4	4	1
Marker11418	112	36	3	3	7	7	0	5	4	2	3
Marker16072	90	58	8	4	6	5	1	13	6	8	6
Marker14819	85	63	11	3	6	6	4	14	3	6	9
Marker12172	102	46	9	6	5	5	3	10	3	2	2
Marker10054	112	36	5	2	7	7	1	5	3	2	3
Marker17234	103	45	9	3	5	3	3	12	2	3	4
Marker10570	105	43	7	4	4	6	3	8	3	1	7
Marker10893	100	48	8	3	5	5	2	10	5	8	2
Marker10173	99	49	6	4	5	4	0	8	9	6	7
Marker13712	91	57	8	6	8	3	4	9	7	10	2
Marker9971	110	38	5	2	8	9	1	6	3	0	4
Marker16957	99	49	7	3	8	6	3	6	3	6	7
Marker14891	85	63	14	3	6	6	3	10	10	7	4
Marker9750	96	52	9	3	6	4	2	5	6	9	8
Marker11361	94	54	10	2	5	7	0	7	9	8	6
Marker16355	94	54	9	3	6	6	2	8	6	7	7
Marker13485	86	62	7	7	10	5	2	8	10	10	3
Marker9615	106	42	6	1	6	11	1	5	4	7	1
Marker14876	90	58	5	2	9	6	4	10	4	11	7
Marker11513	93	55	7	1	5	6	1	12	6	10	7
Marker5086	100	48	5	2	14	17	1	6	0	2	1
Marker15824	103	45	5	2	13	14	1	7	1	2	0
Marker6807	99	49	5	2	13	19	1	7	1	1	0
Marker16031	99	49	6	4	10	12	1	10	2	3	1
Marker8815	106	42	6	3	7	6	2	5	1	8	4
Marker14624	95	53	4	1	4	5	2	13	4	6	14
Marker14520	102	46	7	0	3	5	0	15	5	3	8
Marker11067	101	47	8	0	5	6	1	12	8	4	3
Marker14994	106	42	8	0	3	4	0	9	4	3	11
Marker4417	120	28	2	1	14	6	1	1	1	2	0
Marker16966	109	39	5	0	5	1	0	9	5	6	8
Marker8749	123	25	3	0	8	5	0	2	3	2	2
Marker9481	119	29	4	0	5	4	1	5	3	5	2
Marker16301	101	47	10	1	2	0	0	12	4	4	14
Marker14494	119	29	6	0	4	3	2	5	3	4	2
Marker5718	122	26	4	0	7	7	0	1	2	3	2
Marker10994	120	28	5	0	6	4	0	4	2	2	5
Marker6158	130	18	2	0	5	6	1	1	0	2	1
Marker9131	82	66	21	2	9	10	3	16	0	2	3
Marker11041	78	70	17	2	8	6	3	17	3	5	9
Marker16799	100	48	15	2	3	2	1	15	1	2	7
Marker9634	123	25	6	0	1	4	1	7	0	1	5
Marker13757	103	45	17	4	1	0	0	17	3	1	2
Marker10308	115	33	8	3	3	4	0	6	2	0	7
Marker10759	89	59	18	1	2	1	1	18	2	2	14
Marker577	136	12	1	0	4	4	0	3	0	0	0
Marker3624	135	13	1	0	3	3	0	1	2	2	1
Marker10869	115	33	8	1	1	1	0	8	1	2	11
Marker17109	101	47	17	2	1	2	1	13	0	2	9
Marker9789	121	27	6	0	0	5	0	6	3	3	4
Marker11200	123	25	6	0	1	6	1	3	0	2	6
Marker11689	96	52	16	3	1	1	1	16	1	4	9
Marker13316	124	24	7	0	1	3	0	2	0	4	7
Marker15799	104	44	15	2	1	3	0	15	0	0	8
Marker15168	110	38	13	1	1	1	1	12	0	2	7
Marker16560	94	54	17	2	1	1	2	18	0	2	11
Marker8362	117	31	10	0	1	2	1	6	0	4	7
Marker6933	132	16	4	0	2	5	1	1	1	1	1
Marker12326	129	19	5	0	1	4	1	1	2	2	3
Marker8757	101	47	11	1	5	9	1	14	1	5	0
Marker11207	121	27	8	0	1	2	2	2	0	3	9
Marker3953	142	6	0	0	1	5	0	0	0	0	0
Marker6258	142	6	0	0	2	4	0	0	0	0	0
Marker15994	111	37	14	0	2	2	0	11	0	1	7
Marker13285	98	50	19	0	2	1	0	14	1	2	11
Marker17049	90	58	19	0	2	1	0	17	2	1	16
Marker1949	145	3	0	0	2	1	0	0	0	0	0
Marker3659	145	3	0	0	2	1	0	0	0	0	0
Marker7121	145	3	0	0	2	1	0	0	0	0	0
Marker3603	139	9	1	0	2	2	0	0	0	1	3
Marker5959	142	6	1	0	2	2	0	0	0	0	1
Marker9055	110	38	10	0	2	2	2	8	0	3	11
Marker8047	142	6	1	0	2	3	0	0	0	0	0
Marker10024	111	37	14	0	2	1	0	10	0	1	9
Marker13029	141	7	1	0	2	3	0	0	1	0	0
Marker2937	142	6	0	0	3	3	0	0	0	0	0
Marker14077	104	44	18	0	2	0	0	13	0	3	8
Marker7541	141	7	1	0	2	3	0	0	1	0	0
Marker591	142	6	0	0	3	3	0	0	0	0	0
Marker14699	135	13	2	0	3	4	0	0	0	0	4
Marker3217	139	9	0	0	3	5	0	0	0	0	1
Marker2527	140	8	1	0	2	4	0	0	0	1	0
Marker1934	137	11	2	0	2	5	0	0	1	0	1
Marker16154	101	47	13	1	4	0	0	14	1	3	11
Marker14299	139	9	2	0	1	4	0	1	0	1	0
Marker13390	95	53	16	0	3	4	0	15	0	4	11
Marker2518	134	14	1	0	6	6	0	1	0	0	0
Marker8465	129	19	1	0	7	7	0	2	2	0	0
Marker14204	109	39	13	1	2	2	1	12	0	1	7
Marker15253	128	20	1	0	8	6	0	2	0	2	1
Marker17236	100	48	11	0	0	4	3	14	4	4	8
Marker10094	123	25	1	0	8	10	0	2	1	1	2
Marker13700	95	53	17	1	3	5	4	11	1	2	9
Marker14964	119	29	1	0	7	6	0	2	2	5	6
Marker15786	112	36	13	0	1	2	0	11	1	1	7
Marker14502	117	31	11	1	1	0	1	11	0	0	6
Marker4384	121	27	3	0	7	10	0	3	2	1	1
Marker15519	106	42	11	2	5	9	1	5	1	5	3
Marker8748	117	31	8	0	5	6	2	6	0	2	2
Marker11568	104	44	10	2	6	9	1	6	0	6	4
Marker8474	117	31	7	0	4	6	1	7	1	2	3
Marker13659	108	40	12	1	3	1	0	12	1	0	10
Marker10740	119	29	10	1	1	1	0	8	2	0	6
Marker2624	140	8	0	0	4	2	0	0	0	2	0
Marker12269	134	14	2	0	2	1	0	1	2	1	5
Marker10685	137	11	1	0	2	2	0	2	0	1	3
Marker17238	107	41	11	0	1	0	5	10	2	2	10
Marker10640	121	27	12	0	1	0	0	8	0	0	6
Marker15637	133	15	3	0	1	1	0	1	0	1	8
Marker13715	139	9	1	0	2	1	0	0	1	1	3
Marker9835	107	41	16	0	1	0	1	14	1	0	8
Marker13364	142	6	0	0	2	1	0	0	1	1	1
Marker13474	143	5	0	0	3	1	0	0	1	0	0
Marker4445	140	8	0	0	4	1	0	0	1	2	0
Marker2723	140	8	0	0	5	1	0	0	0	1	1
Marker8888	123	25	2	0	5	4	1	8	1	2	2
Marker10256	119	29	4	0	2	1	0	9	1	1	11
Marker14967	135	13	2	0	2	1	0	2	2	2	2
Marker5116	103	45	10	0	3	3	3	11	0	4	11
Marker15431	68	80	21	4	13	13	5	20	1	1	2
Marker6355	135	13	1	0	5	1	0	2	2	1	1
Marker15549	124	24	4	0	2	1	0	4	1	2	10
Marker6640	128	20	3	0	3	7	0	4	0	1	2
Marker13257	114	34	9	1	1	0	0	16	0	1	6
Marker4947	124	24	3	0	5	10	0	1	0	1	4
Marker12127	109	39	5	0	2	2	0	13	2	3	12
Marker14399	127	21	0	0	4	1	0	4	0	3	9
Marker11587	115	33	6	0	1	1	1	13	1	3	7
Marker4308	129	19	2	0	5	8	0	2	0	1	1
Marker13789	106	42	10	1	1	2	2	15	1	1	9
Marker10969	130	18	0	0	5	1	0	5	1	3	3
Marker14386	130	18	1	0	5	3	0	5	2	2	0
Marker12705	125	23	1	0	6	4	0	7	1	3	1
Marker6783	125	23	2	0	6	4	1	3	2	4	1
Marker10618	102	46	15	1	2	2	2	19	0	0	5
Marker15953	100	48	15	1	2	1	2	18	1	2	6
Marker5802	126	22	3	0	5	3	1	5	0	2	3
Marker12785	129	19	2	0	5	2	1	8	0	0	1
Marker15908	105	43	14	1	1	1	3	19	1	2	1
Marker14401	101	47	15	1	2	2	4	19	0	0	4
Marker10709	99	49	14	1	3	2	4	21	0	0	4
Marker8395	125	23	1	0	5	3	1	9	0	2	2
Marker11535	121	27	5	0	5	1	0	7	2	3	4
Marker7045	129	19	2	0	3	3	1	5	1	3	1
Marker15352	120	28	7	0	4	1	0	5	2	4	5
Marker17273	91	57	14	1	5	1	2	18	2	4	10
Marker9924	120	28	2	0	5	3	1	7	0	6	4
Marker9636	97	51	15	1	4	1	5	19	0	0	6
Marker12076	111	37	9	0	3	1	3	10	1	2	8
Marker13631	92	56	21	1	4	2	5	16	2	0	5
Marker9882	102	46	17	1	4	0	6	16	0	0	2
Marker11994	120	28	9	0	4	1	3	7	0	1	3
Marker6054	123	25	1	0	8	9	2	4	1	0	0
Marker5020	124	24	2	0	7	9	1	1	2	2	0
Marker3175	122	26	1	0	11	9	2	3	0	0	0
Marker2570	121	27	1	0	11	9	2	3	1	0	0
Marker10594	96	52	18	1	8	2	4	13	2	1	3
Marker17175	84	64	11	1	5	1	8	19	6	4	9
Marker10828	118	30	2	1	13	4	2	5	0	1	2
Marker11985	119	29	3	0	12	4	2	5	0	1	2
Marker16139	94	54	13	2	5	1	4	16	3	1	9
Marker15584	98	50	15	3	5	2	4	15	0	1	5
Marker8185	91	57	14	2	6	3	5	17	1	1	8
Marker1674	115	33	1	0	11	10	2	5	0	1	3
Marker7534	110	38	2	0	9	9	2	10	0	3	3
Marker8824	108	40	3	1	7	7	2	11	2	2	5
Marker15660	116	32	6	0	6	5	1	10	0	1	3
Marker12363	99	49	10	0	5	6	3	20	2	1	2
Marker4463	126	22	2	0	3	11	0	1	4	0	1
Marker7638	107	41	5	0	10	9	2	9	0	2	4
Marker4275	128	20	2	0	4	8	1	0	3	2	0
Marker16494	93	55	11	1	4	6	4	20	3	3	3
Marker9845	81	67	14	3	4	4	4	21	5	5	7
Marker15471	113	35	6	0	2	4	0	9	6	4	4
Marker14983	127	21	3	0	2	5	0	3	4	0	4
Marker5014	126	22	3	1	4	6	1	0	2	2	3
Marker16505	95	53	13	0	4	5	3	20	2	4	2
Marker6006	111	37	5	0	11	10	2	7	0	0	2
Marker3941	126	22	3	0	4	7	2	0	1	2	3
Marker1554	112	36	5	0	11	10	2	8	0	0	0
Marker11498	128	20	4	0	1	4	0	5	3	1	2
Marker14969	121	27	7	0	2	3	0	6	3	5	1
Marker6634	108	40	6	1	8	5	0	5	3	3	7
Marker13599	86	62	15	3	4	2	2	23	2	3	6
Marker11215	75	73	16	2	2	2	4	32	3	2	8
Marker10225	90	58	12	2	5	4	1	21	4	1	6
Marker13929	111	37	7	1	6	1	1	14	1	1	3
Marker4946	114	34	7	1	9	7	0	8	0	0	1
Marker9139	108	40	6	1	9	5	0	9	1	2	7
Marker14997	111	37	7	2	7	4	0	7	2	2	5
Marker3110	111	37	6	2	9	7	0	8	1	1	2
Marker16298	80	68	18	2	2	2	3	32	3	1	4
Marker10967	77	71	17	2	2	1	4	35	2	3	4
Marker8244	87	61	14	2	4	2	2	28	3	0	6
Marker11889	94	54	15	2	6	1	2	23	2	1	2
Marker10146	95	53	11	2	4	1	2	21	4	1	7
Marker8400	127	21	2	0	7	1	0	5	1	1	4
Marker14086	112	36	8	0	5	2	1	11	1	1	7
Marker15656	84	64	20	3	3	0	3	26	2	0	7
Marker4303	128	20	2	2	8	3	0	4	0	0	1
Marker891	130	18	1	2	6	5	0	3	0	0	1
Marker10819	118	30	9	0	4	3	1	13	0	0	0
Marker13200	104	44	13	2	2	2	1	17	3	0	4
Marker14892	108	40	12	2	1	2	1	15	2	0	5
Marker13109	109	39	13	3	1	1	0	18	2	0	1
Marker16602	112	36	8	0	6	5	0	10	1	2	4
Marker8101	127	21	0	1	7	5	0	3	1	1	3
Marker16701	114	34	5	1	3	5	0	9	2	2	7
Marker12829	113	35	8	2	5	6	1	7	0	2	4
Marker10788	122	26	3	1	7	7	0	4	1	2	1
Marker2740	116	32	1	4	9	15	0	1	1	1	0
Marker6641	113	35	2	4	8	12	0	2	1	4	2
Marker5748	118	30	8	5	2	3	0	9	2	0	1
Marker16961	118	30	4	2	2	8	0	3	2	2	7
Marker10690	114	34	4	3	3	7	2	5	2	3	5
Marker4652	103	45	7	6	8	15	0	2	2	3	2
Marker17166	116	32	9	3	1	5	1	8	1	1	3
Marker2667	101	47	6	3	11	17	1	3	2	3	1
Marker1296	104	44	5	3	10	20	1	4	0	0	1
Marker4706	109	39	15	4	2	4	1	9	1	0	3
Marker12434	110	38	12	1	2	4	0	6	5	1	7
Marker10240	116	32	12	1	1	5	0	8	1	0	4
Marker12439	129	19	4	0	1	5	0	1	3	1	4
Marker12990	113	35	13	2	3	4	1	9	0	2	1
Marker16618	135	13	4	0	0	6	0	2	1	0	0
Marker10803	122	26	11	0	0	3	0	4	2	1	5
Marker15579	127	21	11	1	1	1	0	5	1	1	0
Marker16487	134	14	4	0	1	3	0	0	1	1	4
Marker16028	123	25	16	0	0	0	0	2	1	1	5
Marker11364	124	24	10	1	2	3	1	7	0	0	0
Marker15575	117	31	8	1	0	2	0	6	1	1	12
Marker711	132	16	5	0	2	4	0	3	0	1	1
Marker7386	119	29	16	0	1	0	0	2	1	1	8
Marker8040	130	18	4	0	2	3	0	3	1	2	3
Marker9946	125	23	8	0	1	2	0	7	1	1	3
Marker10813	95	53	16	1	0	0	2	20	1	3	10
Marker16120	105	43	18	1	2	1	1	12	1	1	6
Marker9928	125	23	5	1	2	2	0	6	2	2	3
Marker12238	109	39	12	1	2	1	1	10	2	1	9
Marker14394	124	24	7	1	3	1	2	0	1	3	6
Marker5103	128	20	3	1	9	4	1	1	0	1	0
Marker15468	118	30	12	2	4	1	2	1	0	3	5
Marker13239	108	40	14	2	2	4	3	8	1	1	5
Marker1251	120	28	2	2	11	7	3	3	0	0	0
Marker15246	110	38	5	2	3	5	5	7	2	1	8
Marker13278	105	43	7	2	2	6	2	6	7	0	11
Marker14338	107	41	12	2	2	4	3	12	5	0	1
Marker16297	99	49	10	1	2	1	5	17	3	4	6
Marker8977	108	40	4	2	13	6	1	7	4	1	2
Marker14684	103	45	5	2	14	5	2	6	4	0	7
Marker15875	106	42	11	2	11	4	2	8	1	1	2
Marker10735	110	38	3	1	11	3	1	8	2	1	8
Marker14314	116	32	6	1	9	0	1	6	2	0	7
Marker13952	126	22	1	1	15	0	0	0	0	1	4
Marker9987	125	23	2	0	12	2	1	2	0	1	3
Marker11021	115	33	5	1	11	0	2	7	1	0	6
Marker14516	126	22	2	1	13	0	0	3	0	2	1
Marker12287	126	22	2	1	10	1	0	2	2	2	2
Marker9494	124	24	2	1	9	1	1	4	2	0	4
Marker5481	127	21	2	1	12	1	1	3	1	0	0
Marker12028	88	60	19	2	4	3	4	10	6	5	7
Marker15022	126	22	4	0	10	1	1	2	1	1	2
Marker17093	128	20	3	0	10	1	0	1	3	0	2
Marker10966	107	41	12	0	11	1	1	9	2	0	5
Marker13902	127	21	2	0	13	1	0	3	1	0	1
Marker9336	120	28	5	0	11	1	1	4	1	0	5
Marker12974	116	32	6	0	9	3	1	9	0	1	3
Marker14521	125	23	5	0	8	3	1	4	0	0	2
Marker1585	130	18	2	0	13	1	0	1	0	1	0
Marker10261	103	45	13	0	8	2	3	9	1	0	9
Marker2875	125	23	2	0	12	4	0	2	1	1	1
Marker6394	93	55	21	4	5	1	1	7	3	6	7
Marker16392	97	51	21	6	2	3	1	8	4	2	4
Marker2082	100	48	20	7	3	4	1	7	2	1	3
Marker4919	130	18	1	0	7	4	0	2	1	1	2
Marker10110	108	40	11	1	1	2	1	15	2	0	7
Marker10068	110	38	12	1	2	2	2	16	1	0	2
Marker11465	107	41	13	1	1	3	1	13	1	0	8
Marker3291	126	22	2	0	7	10	1	2	0	0	0
Marker14744	119	29	2	1	4	11	1	4	2	1	3
Marker14508	118	30	2	1	3	7	0	6	4	3	4
Marker5951	118	30	1	1	8	13	1	4	1	1	0
Marker2253	112	36	2	1	11	14	2	5	1	0	0
Marker12670	111	37	3	2	5	7	1	11	3	1	4
Marker11976	104	44	11	2	2	4	2	14	1	0	8
Marker7818	108	40	5	1	12	11	2	6	0	2	1
Marker12619	105	43	15	2	4	3	3	10	1	1	4
Marker17351	91	57	12	2	6	13	6	10	2	2	4
Marker17268	91	57	15	2	6	13	5	10	2	1	3
Marker13337	99	49	14	3	3	3	2	13	2	3	6
Marker15469	132	16	3	0	2	3	0	4	1	0	3
Marker9188	136	12	0	0	1	3	0	3	1	1	3
Marker10507	121	27	3	0	3	4	0	7	3	3	4
Marker15083	98	50	13	2	2	4	0	13	5	2	9
Marker11078	138	10	1	0	1	1	0	5	1	0	1
Marker7734	138	10	1	0	3	3	0	2	0	0	1
Marker14067	129	19	5	0	1	1	0	7	2	2	1
Marker9627	138	10	2	0	1	2	0	2	1	1	1
Marker8684	137	11	1	0	3	0	0	0	1	3	3
Marker10285	121	27	7	0	4	2	0	8	2	4	0
Marker5068	135	13	2	0	4	1	0	2	0	2	2
Marker12341	130	18	5	0	4	1	0	1	1	2	4
Marker2157	133	15	2	0	7	5	0	1	0	0	0
Marker6729	131	17	2	0	6	3	0	3	2	1	0
Marker13319	126	22	4	0	8	3	0	1	2	1	3
Marker7482	127	21	2	0	8	4	0	2	2	1	2
Marker11249	130	18	2	0	8	1	0	5	0	0	2
Marker14355	128	20	3	0	5	2	0	5	2	3	0
Marker585	128	20	2	0	10	6	0	2	0	0	0
Marker1648	126	22	2	0	7	6	0	3	2	0	2
Marker14996	111	37	8	0	4	1	0	9	6	2	7
Marker7848	121	27	4	0	13	3	0	6	0	1	0
Marker2908	118	30	8	0	10	1	0	2	1	2	6
Marker5444	125	23	4	0	12	2	1	2	1	0	1
Marker8677	120	28	4	0	9	1	0	3	5	1	5
Marker3772	125	23	3	0	12	3	1	2	2	0	0
Marker17138	118	30	6	0	8	1	0	5	5	0	5
Marker3364	120	28	6	0	12	4	2	2	1	0	1
Marker17360	103	45	18	1	4	0	1	4	3	7	7
Marker6874	117	31	9	0	10	2	2	4	0	0	4
Marker9716	112	36	9	0	13	4	2	2	3	1	1
Marker10694	107	41	12	1	6	2	4	9	2	0	4
Marker13558	114	34	9	0	9	2	5	6	1	0	1
Marker16771	115	33	8	0	12	1	1	6	0	1	3
Marker6384	110	38	9	1	12	4	2	5	2	1	1
Marker15907	109	39	14	1	7	0	2	4	3	0	7
Marker9230	102	46	10	1	13	2	4	10	3	1	1
Marker15402	98	50	8	2	12	8	1	15	2	0	2
Marker6691	91	57	4	4	15	13	0	7	4	4	6
Marker11740	102	46	9	0	4	4	0	12	3	6	7
Marker12774	110	38	4	1	10	14	0	5	0	2	2
Marker7956	109	39	8	0	4	3	1	12	3	2	5
Marker12749	106	42	5	2	10	15	0	6	1	1	1
Marker13546	109	39	5	1	9	10	1	9	1	0	2
Marker10614	107	41	4	1	8	11	1	12	1	1	2
Marker6333	108	40	9	1	5	5	1	6	4	2	7
Marker14719	106	42	6	0	7	10	2	11	2	2	1
Marker15293	93	55	12	2	11	6	5	6	5	2	5
Marker342	107	41	4	1	14	12	2	6	0	0	1
Marker16818	102	46	9	0	7	8	6	7	5	1	2
Marker5861	97	51	9	0	8	10	7	9	5	0	2
Marker16010	89	59	13	0	6	6	5	18	2	4	4
Marker7789	89	59	7	1	15	15	6	12	1	1	0
Marker9229	95	53	5	1	14	14	4	9	2	1	1
Marker5864	91	57	3	2	12	14	6	7	3	4	5
Marker16220	89	59	16	2	4	3	7	23	0	1	2
Marker12095	89	59	8	2	9	10	8	9	2	1	8
Marker7355	88	60	5	3	8	8	8	12	5	4	7
Marker14180	70	78	21	5	6	6	12	19	3	3	2
Marker9107	88	60	17	2	4	3	6	23	1	0	4
Marker10437	81	67	20	2	5	2	8	26	1	1	2
Marker9351	87	61	17	2	4	3	7	24	1	0	2
Marker14800	85	63	16	2	5	3	7	25	2	0	2
Marker3566	92	56	6	3	11	9	6	10	5	3	3
Marker10846	85	63	11	3	4	1	8	22	5	1	7
Marker1777	94	54	3	3	18	17	7	5	0	0	0
Marker10435	91	57	9	3	4	2	7	22	3	3	4
Marker4845	79	69	4	6	17	15	8	8	5	3	3
Marker6416	79	69	2	6	18	16	8	4	5	2	7
Marker8443	86	62	9	8	5	3	7	22	3	2	3
Marker14391	88	60	10	8	5	5	8	21	0	0	2
Marker5517	84	64	3	8	20	15	7	6	2	0	3
Marker10066	84	64	15	6	5	3	8	21	4	1	1
Marker3006	77	71	3	6	13	11	7	12	4	10	5
Marker10671	100	48	9	4	1	2	4	14	3	2	9
Marker14694	86	62	15	6	2	8	5	12	2	7	5
Marker11597	85	63	16	4	3	5	4	12	3	8	8
Marker10011	96	52	15	1	3	2	4	20	3	1	3
Marker8318	124	24	2	0	9	2	1	3	2	3	2
Marker12954	91	57	13	1	3	1	3	22	6	1	7
Marker12314	115	33	2	0	9	2	2	4	3	2	9
Marker16760	93	55	10	1	11	4	8	15	2	1	3
Marker11001	105	43	10	0	4	0	2	16	4	0	7
Marker10149	122	26	3	0	6	1	1	5	4	1	5
Marker11315	103	45	13	0	4	0	3	20	1	0	4
Marker11413	113	35	5	0	4	1	2	8	3	3	9
Marker9762	113	35	4	0	5	2	1	8	3	2	10
Marker16228	96	52	13	0	2	1	4	22	2	3	5
Marker8855	93	55	18	0	3	0	3	21	3	2	5
Marker13860	120	28	1	0	8	1	1	4	3	2	8
Marker9658	89	59	22	0	2	0	5	22	5	2	1
Marker10172	87	61	15	1	10	4	7	17	1	5	1
Marker15625	101	47	8	0	2	0	2	15	5	2	13
Marker3952	132	16	0	0	12	1	1	1	0	1	0
Marker11110	131	17	2	0	11	2	0	2	0	0	0
Marker12139	105	43	8	0	2	0	1	13	4	3	12
Marker13240	97	51	12	0	2	1	3	16	3	2	12
Marker15963	109	39	8	0	1	0	2	11	4	2	11
Marker8062	126	22	0	0	12	5	0	2	0	2	1
Marker2267	131	17	0	0	9	6	0	1	1	0	0
Marker7598	117	31	8	0	3	0	0	9	3	1	7
Marker15190	102	46	11	0	1	1	3	13	1	2	14
Marker7910	128	20	0	0	11	7	0	1	0	1	0
Marker4110	129	19	0	0	11	7	0	0	1	0	0
Marker6589	102	46	12	0	2	1	1	17	3	3	7
Marker5675	130	18	0	0	9	7	0	1	1	0	0
Marker7861	117	31	8	0	6	1	2	11	0	1	2
Marker15803	109	39	12	0	3	1	1	9	3	3	7
Marker6830	135	13	0	0	7	5	0	1	0	0	0
Marker9158	126	22	4	0	6	5	0	3	0	2	2
Marker15297	136	12	0	0	7	2	0	1	0	2	0
Marker11349	122	26	7	0	6	2	1	6	0	1	3
Marker2215	136	12	0	1	7	3	0	1	0	0	0
Marker5422	135	13	0	1	5	3	0	0	1	1	2
Marker10602	96	52	20	0	1	0	2	23	1	2	3
Marker17382	81	67	20	7	6	2	6	19	3	1	3
Marker7722	137	11	0	1	5	2	0	1	1	1	0
Marker14522	103	45	10	0	2	1	1	15	2	2	12
Marker16046	102	46	13	1	2	1	1	10	0	6	12
Marker11009	111	37	8	1	0	2	0	11	3	4	8
Marker4642	140	8	0	0	4	2	0	0	2	0	0
Marker15936	100	48	12	2	0	1	1	15	1	5	11
Marker11863	131	17	2	1	5	4	0	3	0	2	0
Marker15965	108	40	7	1	0	1	1	11	2	4	13
Marker5023	135	13	0	0	4	2	0	0	3	4	0
Marker15204	118	30	6	0	2	0	1	9	2	1	9
Marker6660	137	11	0	1	4	2	0	1	2	1	0
Marker6410	138	10	0	1	4	2	0	1	1	1	0
Marker3902	141	7	0	0	3	2	0	1	1	0	0
Marker3279	140	8	0	0	4	2	0	0	1	0	1
Marker7070	140	8	0	0	4	2	0	1	1	0	0
Marker2793	139	9	0	0	5	3	0	0	1	0	0
Marker15183	128	20	2	1	6	5	0	3	1	2	0
Marker11768	132	16	5	1	4	0	0	1	1	2	2
Marker14622	98	50	13	1	2	2	1	19	2	4	6
Marker12709	96	52	19	0	1	1	2	24	1	2	2
Marker13612	125	23	7	0	2	3	1	7	1	1	1
Marker9302	101	47	15	0	2	2	1	18	1	1	7
Marker12858	89	59	17	1	0	2	2	19	5	8	5
Marker2522	133	15	2	0	6	4	0	1	2	0	0
Marker7516	131	17	3	0	6	4	0	2	1	1	0
Marker4784	132	16	3	0	6	5	0	1	1	0	0
Marker13259	120	28	8	0	2	4	1	6	1	2	4
Marker10311	98	50	19	0	1	1	2	21	1	1	4
Marker11989	127	21	4	0	2	2	1	7	1	1	3
Marker5487	139	9	0	0	3	3	0	0	2	0	1
Marker10195	124	24	7	0	2	3	1	5	2	1	3
Marker5299	128	20	4	0	2	1	0	5	2	2	4
Marker15788	127	21	3	0	1	2	0	6	2	1	6
Marker11676	135	13	4	0	3	1	0	4	0	1	0
Marker10332	122	26	4	0	2	2	1	5	2	3	7
Marker3355	142	6	0	0	3	3	0	0	0	0	0
Marker2918	140	8	0	0	3	2	0	0	2	1	0
Marker11672	136	12	3	0	3	1	0	3	0	0	2
Marker14278	125	23	8	0	1	0	1	3	2	3	5
Marker10657	104	44	16	0	2	0	1	14	1	1	9
Marker13741	128	20	6	0	2	1	0	5	1	0	5
Marker8998	139	9	0	0	4	2	0	0	0	1	2
Marker7838	132	16	3	0	3	4	0	5	1	0	0
Marker1402	132	16	0	0	5	7	0	1	2	1	0
Marker16912	75	73	13	10	3	4	6	18	9	2	8
Marker11896	135	13	0	0	5	6	0	0	1	0	1
Marker15347	124	24	5	0	2	3	0	3	2	2	7
Marker11936	126	22	3	0	5	6	0	6	1	0	1
Marker14579	103	45	18	2	2	0	1	18	1	1	2
Marker7904	130	18	0	0	7	6	1	1	1	1	1
Marker10015	117	31	3	1	5	2	2	6	1	3	8
Marker15305	128	20	0	0	9	6	1	3	1	0	0
Marker13483	124	24	2	0	6	6	2	6	1	1	0
Marker12116	97	51	13	4	5	3	1	15	2	2	6
Marker9785	97	51	12	3	4	1	3	15	2	3	8
Marker5632	125	23	3	0	7	5	1	4	1	2	0
Marker14930	108	40	7	3	4	3	3	11	1	1	7
Marker8613	115	33	5	0	4	5	4	7	1	2	5
Marker10046	113	35	3	0	4	6	4	7	2	1	8
Marker9884	117	31	5	0	4	5	3	8	2	2	2
Marker7509	119	29	3	0	9	6	2	5	1	1	2
Marker11226	114	34	6	0	8	5	2	9	1	1	2
Marker13441	118	30	5	0	8	4	2	5	1	1	4
Marker11358	125	23	1	0	9	5	2	5	0	0	1
Marker15272	101	47	13	1	4	3	4	17	0	2	3
Marker14081	119	29	2	1	5	2	2	5	3	3	6
Marker7968	127	21	4	0	5	1	1	2	1	3	4
Marker14246	103	45	15	2	2	1	6	13	1	0	5
Marker12042	128	20	3	1	5	2	2	3	1	2	1
Marker2587	132	16	0	0	5	5	1	1	2	0	2
Marker5058	129	19	1	0	8	3	0	1	1	3	2
Marker7196	129	19	2	0	7	2	1	3	1	2	1
Marker9132	118	30	3	1	6	3	1	4	5	3	4
Marker4828	131	17	0	1	7	6	0	1	0	1	1
Marker16476	101	47	16	2	3	2	4	15	1	2	2
Marker5996	131	17	0	0	6	5	0	1	0	3	2
Marker12887	99	49	14	3	2	0	4	19	2	4	1
Marker2171	130	18	0	0	7	7	0	2	1	0	1
Marker6228	131	17	0	1	6	5	1	2	1	1	0
Marker17151	70	78	9	12	5	5	10	21	5	6	5
Marker4381	124	24	2	0	7	4	1	3	1	4	2
Marker3770	129	19	0	0	6	3	1	2	2	5	0
Marker10032	126	22	2	2	6	2	2	3	0	3	2
Marker15392	98	50	14	2	3	2	5	17	1	2	4
Marker14427	120	28	4	3	6	2	1	6	2	3	1
Marker1325	127	21	0	2	8	7	1	3	0	0	0
Marker13073	102	46	14	3	2	0	5	18	2	2	0
Marker10272	122	26	1	0	7	5	1	5	0	3	4
Marker7315	125	23	7	0	4	6	0	1	2	1	2
Marker8491	122	26	7	0	4	9	0	1	1	0	4
Marker10749	111	37	11	0	3	4	0	5	1	3	10
Marker5969	123	25	8	0	4	8	0	0	0	2	3
Marker2090	126	22	8	0	4	7	0	0	1	1	1
Marker10558	126	22	7	0	3	6	0	1	1	2	2
Marker14136	115	33	15	0	3	2	0	5	1	1	6
Marker17117	118	30	11	0	3	2	0	2	2	3	7
Marker15006	113	35	19	0	0	3	0	5	1	0	7
Marker13230	117	31	8	0	3	3	0	1	1	4	11
Marker8160	126	22	6	0	5	5	0	1	1	0	4
Marker13865	129	19	4	0	6	4	0	1	2	1	1
Marker13854	128	20	2	0	5	3	0	0	4	3	3
Marker2838	128	20	3	0	8	3	0	1	2	2	1
Marker11232	128	20	1	0	5	2	0	1	5	3	3
Marker12014	109	39	17	0	5	3	0	7	0	1	6
Marker11555	128	20	3	0	7	3	0	0	2	2	3
Marker14653	113	35	14	0	5	2	0	9	0	0	5
Marker16513	113	35	8	0	7	4	0	6	1	3	6
Marker15634	117	31	11	0	7	3	0	5	1	1	3
Marker10318	127	21	9	0	0	3	0	4	0	2	3
Marker5221	131	17	2	0	7	4	0	0	1	3	0
Marker2654	136	12	1	0	4	5	0	0	1	1	0
Marker5630	136	12	1	0	3	2	1	0	3	2	0
Marker9638	109	39	15	0	6	3	1	9	0	1	4
Marker9135	137	11	1	0	5	1	1	0	1	0	2
Marker10631	135	13	2	0	4	1	1	0	4	0	1
Marker15864	104	44	17	0	7	1	1	9	2	0	7
Marker6562	136	12	2	0	4	1	1	1	1	1	1
Marker841	138	10	2	0	2	2	1	1	0	1	1
Marker5079	136	12	2	0	3	2	1	1	0	0	3
Marker4586	134	14	4	0	2	2	1	1	0	1	3
Marker14607	121	27	8	1	2	1	0	6	1	2	6
Marker12640	124	24	4	0	4	3	1	1	1	2	8
Marker6860	130	18	2	0	6	6	1	1	1	1	0
Marker4047	130	18	2	0	6	7	1	1	1	0	0
Marker16076	119	29	7	1	1	3	0	6	4	5	2
Marker8136	56	92	28	11	12	10	9	18	0	2	2
Marker7090	118	30	5	0	7	11	1	2	3	0	1
Marker14352	110	38	12	1	3	7	1	6	2	4	2
Marker10833	111	37	8	0	3	8	2	4	1	5	6
Marker8892	109	39	14	0	3	11	2	3	0	3	3
Marker9580	98	50	20	2	4	10	4	4	2	3	1
Marker13431	112	36	8	1	6	6	0	1	2	4	8
Marker15230	111	37	15	0	2	6	2	1	1	3	7
Marker14325	119	29	6	0	5	6	0	1	0	4	7
Marker1141	59	89	28	11	10	11	3	21	2	1	2
Marker12867	125	23	4	1	3	6	1	0	1	2	5
Marker13222	106	42	11	1	3	8	0	3	3	5	8
Marker15721	122	26	5	0	3	10	0	1	1	3	3
Marker17243	129	19	2	0	4	9	0	0	1	1	2
Marker15248	117	31	6	0	3	3	0	8	1	3	7
Marker1945	131	17	2	0	5	10	0	0	0	0	0
Marker13646	127	21	3	0	5	9	0	0	0	2	2
Marker8676	114	34	7	0	1	4	0	10	1	4	7
Marker1024	137	11	2	0	2	7	0	0	0	0	0
Marker10912	134	14	1	0	2	5	0	0	1	4	1
Marker7201	136	12	0	0	3	6	0	0	0	3	0
Marker10708	136	12	0	0	3	4	0	0	0	3	2
Marker6968	141	7	0	0	4	2	0	0	0	1	0
Marker1479	139	9	0	0	3	4	0	0	0	2	0
Marker5874	139	9	0	0	3	4	0	0	0	2	0
Marker4587	135	13	0	0	2	5	0	1	1	4	0
Marker10744	117	31	7	0	0	4	0	11	1	3	5
Marker7933	130	18	1	0	1	5	0	0	1	2	8
Marker4121	137	11	0	0	2	5	0	2	0	2	0
Marker14012	135	13	0	0	0	5	0	1	1	1	5
Marker9551	136	12	1	0	1	5	0	1	0	2	2
Marker11144	108	40	11	0	0	2	0	10	1	1	15
Marker2618	138	10	1	0	1	4	0	1	1	2	0
Marker7403	136	12	1	0	1	5	0	1	0	1	3
Marker3919	138	10	1	0	1	6	0	2	0	0	0
Marker3062	135	13	1	0	1	6	0	1	0	2	2
Marker3077	142	6	0	0	1	5	0	0	0	0	0
Marker15884	137	11	0	0	1	4	0	0	0	2	4
Marker2393	145	3	0	0	1	2	0	0	0	0	0
Marker4183	143	5	0	0	1	2	0	0	0	2	0
Marker8037	143	5	0	0	1	1	0	0	0	3	0
Marker1512	144	4	0	0	1	2	0	0	0	1	0
Marker16915	142	6	1	0	1	2	0	0	0	1	1
Marker6060	142	6	0	0	1	2	0	0	0	1	2
Marker14052	143	5	0	0	1	0	0	0	0	2	2
Marker6221	143	5	1	1	1	1	0	0	0	1	0
Marker7222	108	40	14	0	0	0	0	17	1	2	6
Marker2412	127	21	3	0	3	7	0	7	0	0	1
Marker13945	119	29	8	0	0	3	0	10	1	3	4
Marker10824	121	27	6	0	1	7	0	7	0	1	5
Marker11323	142	6	0	0	1	2	0	0	0	3	0
Marker14787	106	42	14	0	0	0	0	12	1	3	12
Marker15544	145	3	0	0	1	1	0	0	1	0	0
Marker7699	142	6	0	0	2	1	0	0	1	1	1
Marker6655	124	24	3	0	1	11	1	0	1	3	4
Marker6077	143	5	0	0	2	2	0	1	0	0	0
Marker8196	125	23	4	0	1	11	1	1	1	2	2
Marker13320	120	28	4	0	1	11	1	0	3	2	6
Marker3014	125	23	5	0	1	11	1	0	1	2	2
Marker12563	125	23	5	0	1	5	1	2	1	6	2
Marker5515	142	6	0	0	2	2	0	0	1	1	0
Marker15943	143	5	0	0	2	2	0	0	1	0	0
Marker11267	127	21	7	0	0	1	1	5	2	1	4
Marker6523	143	5	0	0	2	2	0	0	1	0	0
Marker13181	136	12	5	0	1	2	0	3	0	0	1
Marker9405	112	36	9	0	0	0	0	14	0	2	11
Marker11369	103	45	11	0	0	0	0	18	2	2	12
Marker11807	108	40	15	0	0	1	0	16	1	0	7
Marker10473	142	6	1	0	2	1	0	0	1	1	0
Marker5871	142	6	1	0	2	2	0	0	1	0	0
Marker14129	126	22	6	0	0	2	0	7	4	1	2
Marker1145	142	6	1	0	2	2	0	1	0	0	0
Marker15559	136	12	0	0	3	2	0	0	2	0	5
Marker11818	139	9	0	0	4	1	0	1	1	1	1
Marker16489	130	18	6	0	4	0	0	2	0	3	3
Marker15287	105	43	10	0	1	0	2	13	2	2	13
Marker774	137	11	2	0	5	1	0	1	1	0	1
Marker11219	128	20	6	0	4	0	0	4	1	1	4
Marker497	134	14	2	0	7	3	0	1	1	0	0
Marker16110	129	19	1	0	7	2	0	3	2	1	3
Marker13991	135	13	0	0	6	2	0	2	1	0	1
Marker8932	137	11	2	0	4	1	0	3	0	0	0
Marker9184	134	14	1	0	4	2	0	0	1	1	4
Marker16510	122	26	6	0	4	0	0	6	4	2	3
Marker14483	133	15	2	0	5	1	0	2	3	1	0
Marker6872	135	13	1	0	5	2	0	2	0	1	1
Marker2158	130	18	2	0	5	2	0	2	4	2	0
Marker7140	132	16	2	0	5	2	0	1	3	1	1
Marker5702	119	29	4	0	3	13	0	1	4	2	2
Marker10147	107	41	7	1	2	8	0	5	2	4	12
Marker12491	116	32	3	1	4	13	0	2	2	2	5
Marker15641	100	48	12	1	2	4	0	7	4	11	7
Marker11827	109	39	8	0	2	4	0	9	2	5	9
Marker2637	124	24	2	1	9	8	0	2	1	0	0
Marker4958	104	44	7	0	2	2	1	17	3	2	9
Marker8994	105	43	8	0	3	3	0	16	3	2	8
Marker10919	105	43	10	1	2	3	0	14	2	3	8
Marker9914	102	46	18	0	3	3	0	7	1	4	10
Marker8951	101	47	17	0	2	3	0	11	3	0	11
Marker14274	102	46	21	1	2	2	0	13	3	0	4
Marker7444	118	30	5	1	3	4	0	7	2	3	5
Marker7511	130	18	2	0	4	4	0	3	0	3	2
Marker13996	95	53	19	0	3	4	0	16	2	1	8
Marker13613	101	47	15	0	3	3	0	12	3	0	11
Marker6988	97	51	17	0	3	4	0	10	3	2	12
Marker3797	133	15	2	0	5	4	0	1	1	1	1
Marker14702	121	27	3	1	4	4	0	5	2	0	8
Marker7332	125	23	3	0	5	5	0	4	1	0	5
Marker10852	122	26	4	1	3	7	0	4	1	1	5
Marker15683	120	28	4	1	3	7	0	7	1	2	3
Marker6756	118	30	4	0	4	9	0	7	1	1	4
Marker3924	127	21	2	0	4	9	0	4	0	2	0
Marker14536	122	26	3	0	4	7	0	7	1	3	1
Marker4911	128	20	3	0	4	7	0	3	1	2	0
Marker16390	127	21	3	0	3	7	0	4	3	1	0
Marker5012	128	20	2	0	3	4	0	3	0	5	3
Marker11351	87	61	29	4	4	7	1	9	0	3	4
Marker8609	130	18	2	0	4	4	0	2	1	4	1
Marker2797	130	18	1	0	5	6	0	2	1	3	0
Marker11711	126	22	5	0	4	3	0	2	3	2	3
Marker12148	130	18	3	0	4	5	0	2	2	1	1
Marker16685	132	16	0	0	5	4	0	3	2	0	2
Marker11612	125	23	3	0	4	5	0	3	2	0	6
Marker6274	131	17	4	0	3	2	0	5	0	2	1
Marker12551	135	13	3	0	3	2	0	2	2	0	1
Marker8875	136	12	2	0	4	3	0	0	1	0	2
Marker15538	134	14	0	0	5	3	0	1	1	0	4
Marker3037	133	15	0	0	5	3	0	3	1	0	3
Marker12964	130	18	2	0	5	4	1	3	2	0	1
Marker2827	132	16	1	0	6	4	0	1	2	0	2
Marker8276	125	23	1	0	6	2	1	2	4	2	5
Marker11320	122	26	5	0	5	3	1	3	4	2	3
Marker12348	127	21	1	0	8	6	1	3	1	0	1
Marker755	125	23	2	1	8	5	1	5	1	0	0
Marker13536	110	38	23	4	2	1	0	2	2	1	3
Marker5118	116	32	2	1	10	10	1	6	1	1	0
Marker16697	113	35	13	3	3	1	0	3	2	4	6
Marker8543	117	31	16	1	2	2	0	3	1	2	4
Marker8289	134	14	2	0	3	1	0	1	3	3	1
Marker2383	133	15	2	0	4	3	0	0	0	3	3
Marker14050	117	31	8	2	3	1	0	6	2	1	8
Marker14280	133	15	2	0	4	3	0	1	2	2	1
Marker5713	125	23	4	0	4	5	0	3	1	1	5
Marker10467	136	12	1	0	3	2	0	2	2	1	1
Marker9162	117	31	6	0	2	4	0	6	4	3	6
Marker12702	122	26	2	2	4	0	0	5	2	3	8
Marker4910	137	11	1	0	4	2	0	3	1	0	0
Marker6625	142	6	0	0	2	0	0	1	1	1	1
Marker7302	140	8	0	0	2	1	0	1	1	1	1
Marker5602	141	7	0	0	2	1	0	0	2	1	0
Marker16803	142	6	0	0	1	0	0	0	3	0	1
Marker4975	141	7	0	0	1	2	0	0	2	0	0
Marker3786	136	12	0	0	2	2	0	0	3	1	0
Marker6495	137	11	0	0	0	2	0	0	2	2	1
Marker3416	138	10	0	0	2	2	0	1	1	0	0
Marker3878	132	16	0	0	3	1	0	1	3	2	0
Marker10039	115	33	7	0	4	0	0	3	2	2	6
Marker15527	107	41	7	0	4	0	1	6	3	2	5
Marker17237	125	23	0	0	4	1	1	0	2	1	0
Marker3891	122	26	0	0	4	4	1	0	1	2	0
Marker3210	123	25	0	0	5	4	1	0	1	0	0
Marker15926	121	27	0	0	5	4	1	0	1	1	1
Marker8183	122	26	0	0	4	4	1	0	2	1	0
Marker13831	114	34	7	0	3	2	1	3	0	2	4
Marker12405	115	33	3	0	5	1	2	3	2	1	2
Marker7169	111	37	6	0	4	1	2	4	3	3	1
Marker9318	107	41	10	0	3	0	2	3	3	3	4
Marker15880	119	29	1	0	5	2	2	0	0	1	4
Marker1518	120	28	2	0	5	4	2	0	0	1	0
Marker16042	118	30	9	0	2	4	2	2	5	2	3
Marker13704	111	37	9	1	4	5	2	2	7	3	3
Marker7919	119	29	8	0	6	6	2	2	0	2	2
Marker12358	116	32	8	1	5	7	3	2	2	0	3
Marker9463	109	39	11	2	0	1	3	10	1	2	8
Marker6081	117	31	7	0	8	7	2	1	2	2	1
Marker15243	109	39	13	2	0	0	3	14	2	0	4
Marker16758	111	37	7	0	5	4	1	9	3	2	5
Marker8653	117	31	8	0	6	7	3	3	0	1	2
Marker3889	119	29	7	0	10	7	2	2	1	0	0
Marker5463	120	28	7	0	8	5	2	2	2	1	1
Marker8870	116	32	16	0	1	0	3	7	1	1	3
Marker8656	112	36	16	0	0	0	3	8	2	1	6
Marker10705	110	38	11	0	1	1	4	10	3	0	8
Marker12502	116	32	10	0	8	4	3	1	1	1	4
Marker16013	121	27	7	0	10	3	2	1	0	2	2
Marker14064	108	40	8	0	4	1	3	4	4	4	12
Marker12159	116	32	4	0	5	3	2	7	5	1	5
Marker14780	115	33	5	0	10	5	1	5	3	3	1
Marker12601	116	32	6	0	8	5	1	5	3	0	4
Marker15309	102	46	15	0	2	4	3	10	4	3	5
Marker15301	95	53	13	0	3	3	3	13	5	3	10
Marker10568	101	47	14	1	6	5	3	10	1	1	6
Marker7757	121	27	3	0	10	5	0	6	1	1	1
Marker16052	119	29	3	0	10	6	0	6	0	1	3
Marker9316	95	53	16	0	2	3	3	18	7	1	3
Marker11287	102	46	15	0	3	4	0	11	4	3	6
Marker15837	121	27	4	0	8	4	0	6	3	2	0
Marker6878	122	26	3	0	10	4	0	5	0	2	2
Marker14209	74	74	15	4	20	11	3	12	1	4	4
Marker9926	93	55	16	1	5	5	2	19	2	2	3
Marker15741	105	43	13	0	0	2	1	16	4	2	5
Marker12548	107	41	11	0	4	4	1	11	2	1	7
Marker12294	107	41	17	0	3	2	0	12	4	1	2
Marker8078	125	23	2	0	7	3	0	6	1	1	3
Marker5524	100	48	12	1	11	5	2	7	4	2	4
Marker3161	95	53	14	2	16	13	2	5	0	0	1
Marker7438	122	26	3	0	11	2	0	7	0	2	1
Marker11796	106	42	15	0	4	1	0	14	4	2	2
Marker11924	106	42	15	0	4	1	1	13	1	1	6
Marker15811	96	52	18	0	3	1	1	20	4	1	4
Marker14474	120	28	5	0	7	2	0	8	4	1	1
Marker13722	123	25	5	0	7	1	0	6	2	1	3
Marker11953	119	29	6	0	8	1	0	7	3	1	3
Marker15553	93	55	19	0	1	0	2	18	6	1	8
Marker11146	123	25	4	0	8	1	0	6	1	2	3
Marker16586	129	19	3	0	7	1	0	4	1	2	1
Marker11241	116	32	5	1	6	1	0	6	2	2	9
Marker17227	124	24	4	1	7	1	0	5	0	0	6
Marker11668	105	43	13	1	4	0	0	12	2	4	7
Marker15340	102	46	14	1	1	1	4	19	1	2	3
Marker16306	115	33	5	1	6	1	0	10	2	3	5
Marker9235	111	37	9	1	9	1	0	9	1	1	6
Marker14938	108	40	11	2	7	1	0	8	3	1	7
Marker10961	114	34	8	1	8	1	0	10	3	1	2
Marker16924	125	23	3	1	14	1	0	4	0	0	0
Marker9911	118	30	5	1	10	2	0	3	4	1	4
Marker15670	105	43	11	0	2	0	5	14	6	3	2
Marker13117	117	31	9	1	5	1	1	8	2	1	3
Marker12713	119	29	4	1	8	0	1	7	1	1	6
Marker10878	119	29	1	1	15	1	0	4	1	1	5
Marker12941	119	29	6	1	8	0	1	9	1	1	2
Marker12369	119	29	6	1	8	0	2	9	1	0	2
Marker15990	104	44	15	1	3	0	5	10	4	1	5
Marker11133	113	35	4	1	12	2	1	9	1	0	5
Marker9064	106	42	8	1	8	1	1	12	4	1	6
Marker15304	110	38	10	1	4	0	0	12	7	0	4
Marker13487	114	34	8	0	3	1	1	11	3	1	6
Marker11718	116	32	9	0	3	1	1	12	3	0	3
Marker8517	120	28	1	1	4	3	1	5	7	1	5
Marker9291	120	28	1	0	6	3	0	7	5	1	5
Marker6366	134	14	0	1	6	4	0	0	2	0	1
Marker10345	109	39	11	0	2	1	0	13	3	2	7
Marker8890	108	40	13	1	1	3	0	13	5	1	3
Marker7746	132	16	0	0	5	5	0	1	1	3	1
Marker6869	133	15	0	0	6	5	0	1	0	2	1
Marker13157	112	36	11	0	1	2	0	14	3	2	3
Marker12097	119	29	4	0	3	4	1	6	5	2	4
Marker5764	119	29	2	0	5	6	0	9	4	0	3
Marker5917	133	15	1	0	6	6	0	0	0	0	2
Marker13010	110	38	13	0	0	2	1	13	2	1	6
Marker7084	137	11	0	1	3	5	0	0	1	0	1
Marker4070	136	12	0	1	2	5	0	0	1	0	3
Marker7839	139	9	0	1	0	4	0	1	0	1	2
Marker2509	143	5	0	0	0	4	0	1	0	0	0
Marker14873	107	41	15	0	0	1	1	12	2	2	8
Marker12624	132	16	2	0	1	2	0	3	1	2	5
Marker11993	99	49	18	0	0	1	1	22	2	2	3
Marker12664	129	19	2	0	1	3	0	4	1	1	7
Marker13379	134	14	2	0	2	3	1	2	0	1	3
Marker14562	106	42	16	0	1	0	3	16	1	1	4
Marker12256	135	13	2	1	3	2	0	2	0	2	1
Marker11447	119	29	8	1	4	5	0	7	0	0	4
Marker11637	121	27	6	1	4	6	0	6	0	0	4
Marker4493	124	24	4	1	4	5	0	3	2	2	3
Marker2632	129	19	4	1	4	6	0	3	1	0	0
Marker11300	103	45	14	1	3	2	1	16	1	1	6
Marker13190	133	15	2	0	1	3	0	3	1	0	5
Marker11495	132	16	1	0	2	5	0	3	0	0	5
Marker11523	136	12	2	0	2	5	0	2	0	0	1
Marker9376	135	13	2	0	2	5	1	2	0	0	1
Marker10736	100	48	13	0	3	3	0	15	4	2	8
Marker7755	133	15	3	0	1	5	0	2	0	1	3
Marker4821	132	16	4	0	2	6	1	1	1	0	1
Marker13696	131	17	4	0	0	3	0	2	1	3	4
Marker14258	124	24	4	0	2	7	1	4	1	1	4
Marker6033	127	21	5	0	1	5	0	3	1	2	4
Marker12781	129	19	4	0	4	5	0	4	0	1	1
Marker13658	130	18	3	0	3	4	0	5	2	1	0
Marker13579	127	21	3	0	4	4	0	3	1	2	4
Marker14843	91	57	21	3	4	4	6	15	2	0	2
Marker12893	130	18	1	0	5	3	0	4	0	1	4
Marker13250	130	18	2	0	2	3	0	2	3	1	5
Marker11969	107	41	15	0	4	2	1	10	1	0	8
Marker9761	134	14	2	1	3	3	2	2	1	0	0
Marker7873	128	20	1	1	5	3	0	4	2	0	4
Marker7927	122	26	5	1	3	2	0	3	3	2	7
Marker10897	103	45	17	2	4	2	0	17	1	1	1
Marker12488	124	24	7	1	1	1	0	3	4	3	4
Marker4436	130	18	3	1	4	2	0	5	0	1	2
Marker15492	109	39	13	1	1	1	1	10	1	1	10
Marker9290	129	19	4	1	3	3	0	5	0	1	2
Marker15718	110	38	15	1	3	3	0	10	2	0	4
Marker10346	123	25	1	0	1	1	0	5	2	3	12
Marker1658	134	14	2	0	3	5	0	2	0	0	2
Marker10645	96	52	20	1	3	2	0	13	2	2	9
Marker10925	107	41	14	1	4	1	0	8	1	1	11
Marker9003	113	35	12	0	1	1	0	8	2	1	10
Marker15004	134	14	5	0	0	1	0	3	2	1	2
Marker6858	132	16	5	0	1	2	0	3	1	2	2
Marker14089	130	18	6	0	1	3	0	3	1	1	3
Marker17139	88	60	27	2	2	2	2	12	6	3	4
Marker4948	133	15	1	0	2	4	0	1	2	0	5
Marker17412	113	35	15	0	3	1	0	7	2	3	4
Marker8907	110	38	17	0	1	1	0	9	1	1	8
Marker8897	128	20	7	0	1	2	0	4	0	3	3
Marker17337	88	60	28	3	2	3	2	13	2	2	5
Marker11724	112	36	13	0	1	1	1	9	1	1	9
Marker11688	119	29	10	0	2	1	1	3	2	5	5
Marker1257	142	6	0	0	3	3	0	0	0	0	0
Marker13424	130	18	7	1	0	2	1	4	1	0	2
Marker6189	127	21	8	0	1	2	1	4	0	2	3
Marker14486	122	26	8	0	1	2	1	2	1	3	8
Marker2719	138	10	0	0	3	2	0	2	1	1	1
Marker3206	139	9	1	0	3	3	0	1	1	0	0
Marker11030	107	41	13	0	3	1	1	11	4	2	6
Marker15286	116	32	12	0	1	1	1	3	4	3	7
Marker4002	134	14	1	0	7	2	0	1	1	1	1
Marker11562	110	38	15	0	3	2	1	7	3	1	6
Marker13665	125	23	1	0	3	2	0	4	4	2	7
Marker7570	127	21	3	1	2	4	1	7	1	0	2
Marker15545	110	38	13	2	1	2	2	5	4	2	7
Marker13332	107	41	13	1	3	4	3	6	2	3	6
Marker9185	123	25	6	0	6	7	1	4	1	0	0
Marker16821	96	52	25	3	2	4	3	11	2	2	0
Marker11814	101	47	14	3	0	3	2	7	6	4	8
Marker16379	92	56	25	3	2	5	4	10	2	4	1
Marker12490	119	29	4	1	5	8	0	5	3	0	3
Marker10865	101	47	17	4	2	3	2	8	4	2	5
Marker17107	95	53	24	3	2	4	3	10	1	4	2
Marker8573	105	43	14	2	0	4	2	8	5	2	6
Marker12230	104	44	13	1	4	7	1	4	2	5	7
Marker14708	113	35	12	1	4	8	1	4	1	3	1
Marker2461	127	21	1	0	8	9	0	1	1	1	0
Marker12758	115	33	6	1	5	8	1	4	1	0	7
Marker12217	117	31	3	1	7	7	1	4	0	1	7

## Sheet: revised genetic map
Information of the revised genetic map
Marker name	Map locations（CM）	Chr.	9930 Physical locations（bp）
Marker10767	0	Chr1	188121	188461
Marker10976	0	Chr1	917916	918259
Marker13349	0	Chr1	192004	192340
Marker16524	0	Chr1	328242	328591
Marker17350	0	Chr1	222450	222820
Marker4181	0	Chr1	248106	248466
Marker4874	0	Chr1	119642	120000
Marker5843	0	Chr1	921738	922057
Marker707	0	Chr1	116135	116498
Marker7255	0	Chr1	929124	929467
Marker7940	0	Chr1	193682	194013
Marker8919	0	Chr1	917542	917912
Marker13633	0.676	Chr1	940901	941260
Marker8086	0.676	Chr1	1093464	1093816
Marker16970	1.69	Chr1	1095702	1096024
Marker8541	2.366	Chr1	1096635	1096965
Marker16463	3.041	Chr1	1107368	1107741
Marker1318	3.379	Chr1	1115792	1116129
Marker4573	3.717	Chr1	1156207	1156550
Marker15531	4.055	Chr1	1206734	1207074
Marker9490	4.055	Chr1	1210782	1211120
Marker6898	4.393	Chr1	1240632	1240974
Marker11028	5.068	Chr1	1261202	1261542
Marker12930	5.406	Chr1	1276721	1277110
Marker9515	6.42	Chr1	1307025	1307358
Marker4450	6.758	Chr1	1334641	1334973
Marker10476	7.096	Chr1	1584542	1584897
Marker13555	7.096	Chr1	1705298	1705633
Marker11183	7.433	Chr1	1924268	1924619
Marker13869	7.433	Chr1	2042327	2042689
Marker6155	7.433	Chr1	2046682	2047032
Marker12040	7.771	Chr1	2133634	2133999
Marker17040	8.109	Chr1	2177406	2177743
Marker9803	8.109	Chr1	2170507	2170875
Marker14583	8.584	Chr1	2464199	2464525
Marker17222	8.922	Chr1	2565255	2565601
Marker3646	9.598	Chr1	2596911	2597282
Marker7436	9.936	Chr1	2726848	2727200
Marker6892	11.287	Chr1	2742523	2742865
Marker6370	12.301	Chr1	2827411	2827744
Marker11000	12.639	Chr1	2844421	2844756
Marker10089	13.991	Chr1	3031772	3032110
Marker9617	14.328	Chr1	3082526	3082847
Marker3616	15.142	Chr1	3120136	3120488
Marker7472	15.142	Chr1	3194287	3194644
Marker14777	15.479	Chr1	3463869	3464212
Marker6639	15.479	Chr1	3548690	3549049
Marker11692	16.831	Chr1	3555087	3555414
Marker15034	16.831	Chr1	3616201	3616529
Marker15089	18.183	Chr1	3626910	3627234
Marker12590	18.521	Chr1	4078551	4078912
Marker16756	18.521	Chr1	3883394	3883759
Marker7298	18.521	Chr1	3632102	3632473
Marker16047	19.196	Chr1	4211604	4211978
Marker14135	19.534	Chr1	4263683	4264057
Marker14109	19.872	Chr1	4355058	4355431
Marker17102	19.872	Chr1	4312445	4312828
Marker17266	19.872	Chr1	4553695	4554025
Marker10357	20.21	Chr1	4743249	4743633
Marker10939	20.21	Chr1	4814436	4814783
Marker9965	20.21	Chr1	4753307	4753691
Marker3738	20.548	Chr1	4886997	4887347
Marker6018	21.899	Chr1	4911873	4912223
Marker3250	22.575	Chr1	4989239	4989604
Marker14691	22.913	Chr1	4993292	4993619
Marker1717	22.913	Chr1	5317543	5317926
Marker12772	23.927	Chr1	5318968	5319343
Marker7967	24.265	Chr1	5867703	5868045
Marker13207	24.602	Chr1	5872783	5873135
Marker14001	24.94	Chr1	6001731	6002098
Marker10230	25.278	Chr1	6032056	6032406
Marker15112	25.954	Chr1	6055752	6056086
Marker13102	26.292	Chr1	6171160	6171509
Marker2054	27.105	Chr1	6194591	6194960
Marker9375	27.105	Chr1	6176724	6177083
Marker13254	27.443	Chr1	6528977	6529359
Marker16406	27.443	Chr1	6344482	6344804
Marker17002	27.443	Chr1	6429373	6429710
Marker11140	28.456	Chr1	6543852	6544197
Marker16250	28.456	Chr1	6534691	6535051
Marker5293	28.456	Chr1	6621833	6622207
Marker8926	28.456	Chr1	6540969	6541313
Marker16394	28.794	Chr1	6682513	6682843
Marker8490	29.132	Chr1	6691788	6692113
Marker13858	29.808	Chr1	6747211	6747546
Marker13315	30.146	Chr1	6849485	6849821
Marker8429	30.146	Chr1	6755441	6755804
Marker9217	30.959	Chr1	6853760	6854108
Marker9455	32.11	Chr1	6859416	6859775
Marker2469	32.786	Chr1	6870766	6871125
Marker11389	33.123	Chr1	6872222	6872568
Marker11293	33.461	Chr1	6965443	6965785
Marker3202	33.461	Chr1	7034629	7034994
Marker6861	34.475	Chr1	7052038	7052426
Marker8867	34.475	Chr1	7067337	7067678
Marker17021	34.813	Chr1	7304402	7304741
Marker7513	34.813	Chr1	7069926	7070269
Marker11887	35.151	Chr1	7328749	7329097
Marker10707	35.826	Chr1	7363323	7363664
Marker5750	36.164	Chr1	7376807	7377157
Marker13983	36.502	Chr1	7740322	7740688
Marker14098	36.502	Chr1	7610115	7610434
Marker13397	36.84	Chr1	7826237	7826571
Marker5089	37.516	Chr1	8143583	8143949
Marker10105	38.529	Chr1	8355621	8355958
Marker15706	38.529	Chr1	8253222	8253564
Marker17395	38.529	Chr1	8183141	8183470
Marker5364	38.529	Chr1	8158417	8158750
Marker13443	38.867	Chr1	8454893	8455263
Marker7983	38.867	Chr1	8365187	8365531
Marker1873	39.881	Chr1	8495776	8496121
Marker10998	40.219	Chr1	8805675	8806050
Marker15387	40.219	Chr1	8988743	8989114
Marker16986	40.556	Chr1	9044459	9044847
Marker15703	41.232	Chr1	9061070	9061438
Marker4661	41.908	Chr1	9176203	9176565
Marker9361	41.908	Chr1	9204486	9204869
Marker4219	42.246	Chr1	9224638	9224995
Marker12811	42.584	Chr1	9242517	9242864
Marker3021	42.584	Chr1	9268482	9268783
Marker5311	42.921	Chr1	9269209	9269541
Marker4071	43.259	Chr1	9560716	9561074
Marker8534	44.273	Chr1	9565605	9565951
Marker10727	44.611	Chr1	9573595	9573931
Marker17165	44.949	Chr1	9585584	9585913
Marker11459	45.286	Chr1	9591378	9591711
Marker6444	45.624	Chr1	9652243	9652600
Marker10095	45.962	Chr1	9813552	9813916
Marker3099	46.3	Chr1	9816764	9817116
Marker5248	46.976	Chr1	9891958	9892314
Marker8990	46.976	Chr1	9903157	9903503
Marker11879	47.989	Chr1	9920147	9920510
Marker16906	47.989	Chr1	9912548	9912911
Marker8552	48.327	Chr1	9921597	9921982
Marker11624	48.665	Chr1	10101474	10101810
Marker15418	48.665	Chr1	10132228	10132568
Marker5057	48.665	Chr1	10215261	10215594
Marker6275	48.665	Chr1	9929231	9929554
Marker8883	48.665	Chr1	10213123	10213497
Marker9214	48.665	Chr1	10196040	10196374
Marker10768	49.003	Chr1	10586824	10587159
Marker11228	49.003	Chr1	10603910	10604278
Marker12913	49.003	Chr1	10599922	10600281
Marker16131	49.003	Chr1	10420190	10420521
Marker17075	49.003	Chr1	10410343	10410674
Marker4529	49.003	Chr1	10590981	10591342
Marker6967	49.003	Chr1	10450067	10450438
Marker7929	49.003	Chr1	10374465	10374798
Marker9647	49.003	Chr1	10226784	10227123
Marker15801	49.343	Chr1	10612514	10612885
Marker6752	50.357	Chr1	10641244	10641622
Marker12208	50.694	Chr1	10703860	10704204
Marker12810	50.694	Chr1	10685545	10685863
Marker8237	50.694	Chr1	10700639	10700982
Marker13131	51.032	Chr1	10890641	10890982
Marker12756	51.708	Chr1	10896547	10896871
Marker14449	52.046	Chr1	10898028	10898371
Marker8518	52.384	Chr1	10902214	10902537
Marker14676	52.722	Chr1	10915420	10915794
Marker16810	52.722	Chr1	10935456	10935791
Marker10601	53.059	Chr1	11010830	11011169
Marker11971	53.059	Chr1	10937580	10937967
Marker13900	53.059	Chr1	10947706	10948062
Marker5495	53.059	Chr1	10975221	10975582
Marker16656	53.735	Chr1	11011180	11011530
Marker7683	53.735	Chr1	11016777	11017125
Marker1457	54.411	Chr1	11379057	11379402
Marker6308	54.411	Chr1	11020679	11021033
Marker5359	54.749	Chr1	11498197	11498538
Marker6159	55.424	Chr1	11530396	11530771
Marker6457	56.1	Chr1	11538100	11538443
Marker3272	56.776	Chr1	11979637	11979996
Marker10338	57.452	Chr1	12320029	12320395
Marker4641	58.127	Chr1	12424716	12425065
Marker4565	58.803	Chr1	12812086	12812471
Marker8708	59.479	Chr1	13082672	13083023
Marker1572	61.306	Chr1	13086601	13086944
Marker8968	62.996	Chr1	13205963	13206222
Marker10029	64.348	Chr1	13256771	13257115
Marker10794	65.837	Chr1	13258104	13258458
Marker4293	66.851	Chr1	13296475	13296816
Marker13165	67.188	Chr1	13312463	13312806
Marker10853	68.339	Chr1	13715907	13716271
Marker15583	69.353	Chr1	13890368	13890716
Marker15681	70.166	Chr1	13974291	13974620
Marker13401	70.504	Chr1	14941747	14942028
Marker11025	71.993	Chr1	14965169	14965515
Marker10260	72.331	Chr1	15008065	15008410
Marker8914	73.007	Chr1	15280775	15281133
Marker15971	73.345	Chr1	15313572	15313953
Marker10310	74.021	Chr1	15313957	15314328
Marker8171	74.021	Chr1	15494452	15494804
Marker11950	74.696	Chr1	15670271	15670610
Marker8880	74.696	Chr1	15518707	15519071
Marker10660	75.034	Chr1	15996071	15996454
Marker11471	75.034	Chr1	15962452	15962770
Marker2629	75.372	Chr1	16042449	16042804
Marker15159	75.71	Chr1	16080908	16081262
Marker13472	76.385	Chr1	16199777	16200158
Marker11343	77.737	Chr1	16331959	16332313
Marker12316	77.737	Chr1	16320762	16321109
Marker16272	77.737	Chr1	16328917	16329242
Marker1036	78.751	Chr1	16391360	16391702
Marker12368	78.751	Chr1	16364809	16365176
Marker9081	79.089	Chr1	16478798	16479155
Marker12200	79.764	Chr1	16488771	16489102
Marker10158	80.44	Chr1	16508800	16509138
Marker15574	81.929	Chr1	16511359	16511671
Marker10214	82.267	Chr1	16521539	16521873
Marker13587	82.605	Chr1	16711804	16712151
Marker6098	82.943	Chr1	16724096	16724449
Marker11046	83.281	Chr1	16732584	16732956
Marker13691	83.281	Chr1	16725575	16725972
Marker10935	84.632	Chr1	17060132	17060510
Marker8461	84.632	Chr1	17022370	17022695
Marker12195	84.97	Chr1	17372081	17372447
Marker7868	86.66	Chr1	17465757	17466102
Marker11849	87.336	Chr1	17565424	17565800
Marker7523	87.674	Chr1	17589652	17590001
Marker12735	88.349	Chr1	17625365	17625746
Marker15762	89.363	Chr1	17700621	17700957
Marker12120	89.838	Chr1	17913920	17914243
Marker11231	90.514	Chr1	17979813	17980182
Marker14269	90.514	Chr1	18124665	18125002
Marker14503	90.514	Chr1	18134671	18134998
Marker4863	90.514	Chr1	17969038	17969391
Marker2145	91.19	Chr1	18144983	18145322
Marker15502	91.865	Chr1	18195210	18195551
Marker16011	92.879	Chr1	18215511	18215871
Marker554	92.879	Chr1	18510812	18511181
Marker10455	93.893	Chr1	18525304	18525636
Marker3618	93.893	Chr1	18723291	18723646
Marker9511	93.893	Chr1	18682108	18682476
Marker11298	94.231	Chr1	18779266	18779602
Marker13893	94.568	Chr1	18781284	18781624
Marker17025	94.906	Chr1	18999721	19000082
Marker6852	94.906	Chr1	19585817	19586178
Marker15445	95.244	Chr1	19964925	19965272
Marker10124	95.92	Chr1	19995045	19995401
Marker12458	95.92	Chr1	19967403	19967763
Marker13158	96.258	Chr1	19999315	19999658
Marker15830	96.933	Chr1	20079535	20079904
Marker4519	97.271	Chr1	20100605	20100985
Marker4254	97.746	Chr1	20251169	20251527
Marker11512	98.422	Chr1	20254104	20254437
Marker543	99.098	Chr1	20259696	20260042
Marker12655	99.436	Chr1	20279340	20279693
Marker12244	99.774	Chr1	20281098	20281467
Marker12181	100.111	Chr1	20290419	20290779
Marker15934	100.449	Chr1	20440823	20441198
Marker5452	100.787	Chr1	20812439	20812790
Marker10360	101.801	Chr1	20845474	20845815
Marker14421	102.139	Chr1	20926817	20927156
Marker3976	102.139	Chr1	20851976	20852322
Marker8986	102.476	Chr1	20974222	20974594
Marker12506	103.152	Chr1	21297046	21297363
Marker12321	104.504	Chr1	21309535	21309887
Marker1979	104.504	Chr1	21344964	21345276
Marker13903	104.844	Chr1	21749234	21749579
Marker14141	104.844	Chr1	21720077	21720437
Marker9442	104.844	Chr1	21697362	21697691
Marker16257	105.52	Chr1	21940680	21941051
Marker12002	106.533	Chr1	21960200	21960557
Marker10530	106.871	Chr1	22088132	22088467
Marker11435	106.871	Chr1	22124304	22124667
Marker12306	106.871	Chr1	22169630	22169972
Marker1428	106.871	Chr1	22101767	22102133
Marker15649	106.871	Chr1	21967374	21967735
Marker2858	106.871	Chr1	22136454	22136787
Marker4286	106.871	Chr1	21991728	21992065
Marker6581	106.871	Chr1	22000695	22001036
Marker8958	106.871	Chr1	22152191	22152528
Marker10770	107.547	Chr1	22208272	22208615
Marker11312	107.547	Chr1	22172350	22172720
Marker13312	107.547	Chr1	22179523	22179867
Marker2343	107.547	Chr1	22170812	22171161
Marker7395	107.547	Chr1	22229952	22230315
Marker10021	108.223	Chr1	22423819	22424168
Marker10937	108.223	Chr1	22310234	22310618
Marker14939	108.223	Chr1	22377898	22378251
Marker7104	108.223	Chr1	22395741	22396093
Marker8967	108.223	Chr1	22416639	22416971
Marker13471	108.898	Chr1	22434138	22434476
Marker15530	108.898	Chr1	22472488	22472845
Marker1837	109.236	Chr1	22512917	22513279
Marker15689	109.574	Chr1	22540156	22540497
Marker10377	109.912	Chr1	22636914	22637264
Marker12912	110.25	Chr1	22638787	22639124
Marker12486	110.588	Chr1	22759307	22759644
Marker13113	110.588	Chr1	22727341	22727722
Marker13730	110.588	Chr1	22774720	22775058
Marker14855	110.588	Chr1	22687609	22687982
Marker15912	110.588	Chr1	22745779	22746103
Marker9095	110.588	Chr1	22717845	22718194
Marker2309	111.263	Chr1	22805594	22805926
Marker10288	111.601	Chr1	22934710	22935090
Marker12882	111.601	Chr1	22910337	22910672
Marker17285	111.941	Chr1	22941419	22941786
Marker13843	112.617	Chr1	22984986	22985337
Marker11274	112.955	Chr1	23480968	23481298
Marker15153	112.955	Chr1	23004589	23004970
Marker3943	113.293	Chr1	23492800	23493185
Marker579	113.968	Chr1	23562922	23563285
Marker10867	114.306	Chr1	23575123	23575459
Marker5522	114.644	Chr1	23738688	23739055
Marker12914	114.987	Chr1	23972837	23973201
Marker13262	114.987	Chr1	23980369	23980711
Marker13603	115.662	Chr1	25134082	25134461
Marker13846	115.662	Chr1	24175311	24175655
Marker1754	115.662	Chr1	25142593	25142956
Marker11432	116.338	Chr1	25265054	25265434
Marker11856	116.338	Chr1	25201331	25201662
Marker12801	116.338	Chr1	25614872	25615233
Marker14208	116.338	Chr1	25261507	25261852
Marker16129	116.338	Chr1	25305526	25305855
Marker3844	116.338	Chr1	25535265	25535605
Marker4593	116.338	Chr1	25235129	25235489
Marker6160	116.338	Chr1	25152186	25152550
Marker6319	116.338	Chr1	25255748	25256081
Marker6586	116.338	Chr1	25485632	25485984
Marker9609	116.338	Chr1	25290763	25291087
Marker10448	0	Chr2	1063164	1063517
Marker1877	0	Chr2	839624	839972
Marker3536	0	Chr2	1053427	1053794
Marker8385	0	Chr2	768399	768755
Marker10206	0.338	Chr2	1273231	1273577
Marker10949	0.338	Chr2	1856698	1857019
Marker11058	0.338	Chr2	1272737	1273099
Marker12343	0.338	Chr2	1382947	1383292
Marker14229	0.338	Chr2	1089357	1089690
Marker14908	0.338	Chr2	1433920	1434283
Marker6494	0.338	Chr2	1099141	1099480
Marker9377	0.676	Chr2	2020507	2020870
Marker13687	1.352	Chr2	2132709	2133096
Marker4971	1.689	Chr2	2166050	2166421
Marker11962	2.027	Chr2	2638847	2639177
Marker15537	2.027	Chr2	3024516	3024849
Marker17182	2.027	Chr2	2761661	2762000
Marker555	2.365	Chr2	3041670	3042038
Marker3432	3.041	Chr2	3141212	3141562
Marker12338	4.055	Chr2	3171347	3171703
Marker16362	4.055	Chr2	3149905	3150261
Marker4998	4.392	Chr2	3205650	3206005
Marker14974	5.068	Chr2	3335009	3335339
Marker8422	5.068	Chr2	3249217	3249602
Marker12231	5.406	Chr2	3335343	3335736
Marker12272	5.406	Chr2	3382230	3382589
Marker15989	5.406	Chr2	3383374	3383730
Marker10368	5.881	Chr2	3471089	3471442
Marker12580	5.881	Chr2	3389182	3389529
Marker17124	5.881	Chr2	3509903	3510244
Marker6287	6.557	Chr2	3566128	3566476
Marker15221	7.032	Chr2	3679894	3680220
Marker7081	8.046	Chr2	3768315	3768681
Marker16856	8.722	Chr2	3881584	3881932
Marker14370	9.059	Chr2	4052726	4053055
Marker15732	9.059	Chr2	4057663	4057986
Marker12379	9.397	Chr2	4060057	4060390
Marker13749	9.397	Chr2	4059362	4059704
Marker15144	9.397	Chr2	4097751	4098089
Marker15533	10.073	Chr2	4122057	4122389
Marker10934	11.087	Chr2	4138548	4138875
Marker17032	11.087	Chr2	4180584	4180909
Marker5817	11.087	Chr2	4153138	4153470
Marker7258	11.087	Chr2	4180005	4180359
Marker5424	11.762	Chr2	4182223	4182574
Marker16070	12.1	Chr2	4207879	4208231
Marker6991	12.1	Chr2	4196969	4197298
Marker8859	12.913	Chr2	4370980	4371331
Marker9145	13.251	Chr2	4444800	4445126
Marker13232	14.941	Chr2	4446274	4446580
Marker7665	15.279	Chr2	4466955	4467302
Marker15157	16.768	Chr2	4496668	4497015
Marker15461	17.106	Chr2	4526589	4526966
Marker14890	18.257	Chr2	4534006	4534390
Marker13463	18.595	Chr2	4568700	4569080
Marker7713	18.595	Chr2	4565145	4565475
Marker13630	19.947	Chr2	4573928	4574284
Marker5965	20.96	Chr2	4579577	4579927
Marker13211	21.298	Chr2	4599027	4599357
Marker6382	22.65	Chr2	4626670	4627033
Marker13745	23.663	Chr2	4637840	4638177
Marker12779	25.015	Chr2	4697063	4697391
Marker12267	27.181	Chr2	4704678	4705028
Marker15355	27.857	Chr2	4734999	4735362
Marker12388	29.546	Chr2	4776974	4777330
Marker11013	30.898	Chr2	4814051	4814425
Marker15442	32.462	Chr2	4815632	4815976
Marker9110	34.152	Chr2	4882672	4882983
Marker6992	35.165	Chr2	4892615	4892975
Marker7632	35.841	Chr2	4941929	4942299
Marker13275	36.517	Chr2	5057439	5057786
Marker2161	38.683	Chr2	5068344	5068697
Marker16897	39.908	Chr2	5085652	5086022
Marker7093	40.246	Chr2	5118919	5119285
Marker12768	41.598	Chr2	5220204	5220550
Marker7586	43.5	Chr2	5222597	5222931
Marker6767	44.388	Chr2	5231496	5231805
Marker8726	45.063	Chr2	5235116	5235485
Marker15873	47.568	Chr2	5310718	5311049
Marker8099	48.719	Chr2	5727739	5728059
Marker878	50.208	Chr2	5856329	5856681
Marker15177	51.222	Chr2	5862219	5862539
Marker7798	51.222	Chr2	6149273	6149633
Marker15983	52.574	Chr2	6228708	6229078
Marker1081	53.249	Chr2	6351763	6352126
Marker10958	53.925	Chr2	6459780	6460099
Marker8307	54.939	Chr2	6462044	6462403
Marker9939	56.967	Chr2	6550462	6550790
Marker6540	58.318	Chr2	6558296	6558662
Marker11195	59.74	Chr2	6602850	6603203
Marker11502	62.107	Chr2	6654329	6654683
Marker3443	64.491	Chr2	6742905	6743253
Marker9593	66.202	Chr2	6744727	6745058
Marker17068	67.353	Chr2	6749688	6750003
Marker16289	68.505	Chr2	6802140	6802480
Marker2664	70.533	Chr2	6822290	6822651
Marker7742	70.871	Chr2	6824796	6825188
Marker8581	72.222	Chr2	6835490	6835837
Marker15808	73.574	Chr2	7140223	7140561
Marker9644	73.574	Chr2	6959009	6959333
Marker14096	74.25	Chr2	7297032	7297356
Marker1258	74.587	Chr2	7485327	7485666
Marker15454	74.587	Chr2	7400709	7401049
Marker15472	74.587	Chr2	7314601	7314945
Marker8428	74.587	Chr2	7339744	7340082
Marker15647	74.925	Chr2	7493480	7493805
Marker1628	75.265	Chr2	7497870	7498245
Marker16900	75.741	Chr2	7563295	7563653
Marker2755	75.741	Chr2	7582528	7582881
Marker15738	76.079	Chr2	7691867	7692245
Marker17209	76.079	Chr2	7669260	7669637
Marker17368	76.754	Chr2	7744759	7745105
Marker10353	77.092	Chr2	7745109	7745437
Marker12380	77.092	Chr2	8007097	8007436
Marker5207	77.092	Chr2	7929410	7929756
Marker8240	77.768	Chr2	8010960	8011311
Marker7674	78.782	Chr2	8014802	8015187
Marker10885	79.457	Chr2	8052739	8053077
Marker12278	79.797	Chr2	8064219	8064557
Marker12569	79.797	Chr2	8074224	8074603
Marker14366	80.473	Chr2	8206321	8206673
Marker7433	80.473	Chr2	8166256	8166602
Marker12103	80.811	Chr2	8559863	8560193
Marker9247	80.811	Chr2	8246393	8246769
Marker4725	81.487	Chr2	8561113	8561481
Marker5988	81.825	Chr2	8591277	8591642
Marker5647	82.162	Chr2	8686296	8686649
Marker14284	82.5	Chr2	8817995	8818342
Marker15029	82.843	Chr2	8907832	8908210
Marker17397	83.181	Chr2	8909664	8910009
Marker15385	84.532	Chr2	8978848	8979210
Marker4287	84.87	Chr2	9030607	9030968
Marker6198	85.208	Chr2	9099810	9100179
Marker9900	85.546	Chr2	9294279	9294620
Marker9201	85.884	Chr2	9313856	9314250
Marker16541	86.359	Chr2	9315767	9316119
Marker16782	86.359	Chr2	9319282	9319617
Marker16318	87.372	Chr2	9537622	9538003
Marker17322	88.048	Chr2	9554049	9554419
Marker2660	88.386	Chr2	9584473	9584826
Marker16286	88.861	Chr2	9589742	9590104
Marker9850	89.199	Chr2	9616004	9616322
Marker15914	90.213	Chr2	9677422	9677756
Marker16696	91.924	Chr2	9820686	9821025
Marker3853	92.937	Chr2	9824437	9824779
Marker8392	93.613	Chr2	10152873	10153220
Marker15954	94.627	Chr2	10214922	10215258
Marker9335	94.965	Chr2	10277213	10277594
Marker13780	95.302	Chr2	10294539	10294877
Marker15749	96.792	Chr2	10320514	10320851
Marker9400	97.129	Chr2	10373951	10374315
Marker13732	98.143	Chr2	10715770	10716123
Marker13734	98.143	Chr2	10715193	10715548
Marker11475	98.481	Chr2	10716282	10716637
Marker4601	98.819	Chr2	10821214	10821588
Marker7867	98.819	Chr2	10749932	10750256
Marker9747	98.819	Chr2	10718125	10718514
Marker10974	99.494	Chr2	11281494	11281844
Marker11449	99.494	Chr2	11362293	11362635
Marker17282	100.17	Chr2	11602276	11602601
Marker2938	100.846	Chr2	11839242	11839584
Marker13601	101.184	Chr2	11848209	11848576
Marker7583	101.859	Chr2	12052098	12052451
Marker2615	102.197	Chr2	12123189	12123564
Marker13660	102.873	Chr2	12325778	12326100
Marker7584	102.873	Chr2	12307501	12307838
Marker16766	103.211	Chr2	12487985	12488370
Marker1151	103.887	Chr2	12503549	12503915
Marker6839	104.9	Chr2	12513516	12513882
Marker15435	105.238	Chr2	12568661	12568994
Marker2075	106.252	Chr2	12692245	12692603
Marker16156	106.59	Chr2	12720415	12720784
Marker16376	107.265	Chr2	12723310	12723650
Marker8431	107.265	Chr2	12726089	12726435
Marker4426	107.741	Chr2	12760315	12760647
Marker12852	108.081	Chr2	12807059	12807432
Marker10444	108.419	Chr2	12841044	12841384
Marker14724	109.432	Chr2	12890678	12890999
Marker14095	109.77	Chr2	13044685	13045052
Marker11803	110.108	Chr2	13099975	13100312
Marker15764	110.446	Chr2	13521832	13522160
Marker14220	110.784	Chr2	13937456	13937814
Marker14748	110.784	Chr2	13934878	13935239
Marker14973	111.124	Chr2	13972122	13972474
Marker14106	111.799	Chr2	14469869	14470216
Marker12565	112.137	Chr2	14492746	14493086
Marker9254	112.475	Chr2	14647808	14648190
Marker9561	112.475	Chr2	14624736	14625066
Marker1701	113.151	Chr2	14689854	14690213
Marker7467	113.827	Chr2	14693072	14693422
Marker1884	114.164	Chr2	14806858	14807210
Marker7425	115.178	Chr2	14849402	14849753
Marker13597	115.854	Chr2	14918909	14919271
Marker13220	116.192	Chr2	14973749	14974089
Marker5251	116.867	Chr2	15060560	15060895
Marker14279	117.205	Chr2	15122503	15122878
Marker10719	118.219	Chr2	15141660	15142012
Marker14769	119.909	Chr2	15143929	15144281
Marker16886	120.796	Chr2	15146802	15147130
Marker16507	121.81	Chr2	15148540	15148866
Marker11704	123.162	Chr2	16034320	16034702
Marker9642	124.513	Chr2	16092140	16092525
Marker7971	125.527	Chr2	16110504	16110868
Marker1882	125.867	Chr2	16123023	16123379
Marker5691	126.343	Chr2	16342923	16343257
Marker16935	126.68	Chr2	16609763	16610146
Marker9667	127.694	Chr2	16766126	16766481
Marker2270	128.169	Chr2	16778233	16778608
Marker7850	128.507	Chr2	17671653	17672039
Marker4920	128.845	Chr2	17903134	17903487
Marker12627	130.197	Chr2	17908475	17908797
Marker16907	130.872	Chr2	17910046	17910407
Marker13723	131.886	Chr2	18370173	18370524
Marker12005	132.226	Chr2	19146504	19146870
Marker15696	132.226	Chr2	18634162	18634532
Marker14268	132.902	Chr2	19344326	19344679
Marker3329	133.242	Chr2	19386978	19387308
Marker8753	133.242	Chr2	19380126	19380463
Marker5077	133.582	Chr2	19439431	19439805
Marker14723	134.258	Chr2	19560157	19560515
Marker17194	134.258	Chr2	19480666	19481009
Marker7854	134.934	Chr2	19564229	19564580
Marker17261	135.271	Chr2	19566216	19566568
Marker10615	135.947	Chr2	19604221	19604597
Marker12691	135.947	Chr2	19782499	19782867
Marker12037	136.285	Chr2	19782940	19783282
Marker13014	138.313	Chr2	19801754	19802083
Marker2479	138.651	Chr2	19802848	19803178
Marker16664	138.989	Chr2	19806009	19806380
Marker10704	139.327	Chr2	19829802	19830183
Marker10127	140.002	Chr2	19901057	19901417
Marker15754	140.002	Chr2	20101432	20101787
Marker1596	140.002	Chr2	19885787	19886145
Marker16506	140.002	Chr2	20174935	20175259
Marker17011	140.002	Chr2	20006251	20006601
Marker4766	140.34	Chr2	20184451	20184794
Marker15180	141.354	Chr2	20257811	20258134
Marker12710	142.03	Chr2	20265049	20265410
Marker11348	142.367	Chr2	20493932	20494244
Marker16707	143.043	Chr2	20531699	20532062
Marker11446	143.381	Chr2	21911268	21911635
Marker12311	143.381	Chr2	21943786	21944122
Marker13385	143.381	Chr2	22094357	22094684
Marker13575	143.381	Chr2	20837591	20837980
Marker16640	143.381	Chr2	20892294	20892625
Marker17014	143.381	Chr2	20923011	20923384
Marker2399	143.381	Chr2	21279182	21279533
Marker3103	143.381	Chr2	20805206	20805560
Marker7517	143.381	Chr2	20856457	20856807
Marker7896	143.381	Chr2	21086472	21086845
Marker8895	143.381	Chr2	21152512	21152875
Marker9427	143.381	Chr2	21278834	21279178
Marker13355	0	Chr3	802883	803209
Marker14348	0	Chr3	948983	949337
Marker15216	0	Chr3	695146	695521
Marker15382	0	Chr3	1041015	1041358
Marker16237	0	Chr3	1011213	1011548
Marker2714	0	Chr3	853439	853781
Marker3522	0	Chr3	912486	912845
Marker3698	0	Chr3	1033125	1033473
Marker6250	0	Chr3	785515	785882
Marker8227	0	Chr3	1031025	1031371
Marker12630	1.013	Chr3	1153035	1153388
Marker14745	2.027	Chr3	1243520	1243857
Marker17265	2.365	Chr3	1250775	1251125
Marker14315	2.703	Chr3	1253310	1253658
Marker17323	3.378	Chr3	1563491	1563841
Marker13871	4.054	Chr3	1708370	1708749
Marker11549	5.068	Chr3	1713434	1713796
Marker12377	5.743	Chr3	1726895	1727214
Marker10564	6.419	Chr3	1898662	1899024
Marker12816	7.575	Chr3	2104085	2104450
Marker13092	8.251	Chr3	2104907	2105241
Marker12155	9.264	Chr3	2115970	2116341
Marker17258	9.602	Chr3	2216103	2216443
Marker16801	9.94	Chr3	2254029	2254365
Marker9885	10.278	Chr3	2263054	2263436
Marker9111	10.616	Chr3	2270874	2271217
Marker15692	11.629	Chr3	2292449	2292817
Marker13515	11.967	Chr3	2582528	2582876
Marker10153	12.981	Chr3	2604460	2604835
Marker10492	12.981	Chr3	2628763	2629112
Marker6502	12.981	Chr3	2643068	2643438
Marker8816	13.458	Chr3	2710491	2710831
Marker10215	14.472	Chr3	2984642	2984975
Marker12908	14.472	Chr3	2726810	2727145
Marker16555	14.472	Chr3	3349405	3349745
Marker12043	15.148	Chr3	3357790	3358140
Marker10480	15.824	Chr3	3392062	3392405
Marker15353	16.161	Chr3	3523497	3523849
Marker10121	16.837	Chr3	3546287	3546649
Marker11039	17.513	Chr3	3995684	3996039
Marker12113	17.513	Chr3	3998126	3998456
Marker11619	18.328	Chr3	4112488	4112808
Marker12279	18.666	Chr3	4122280	4122609
Marker13358	18.666	Chr3	4890358	4890678
Marker17312	18.666	Chr3	4946621	4946977
Marker9702	18.666	Chr3	4301428	4301754
Marker9347	19.342	Chr3	5024599	5024963
Marker15598	19.68	Chr3	5060924	5061280
Marker11134	20.018	Chr3	5093115	5093477
Marker9713	20.018	Chr3	5125794	5126117
Marker10872	20.693	Chr3	5206682	5207042
Marker6266	21.369	Chr3	5210537	5210884
Marker7134	21.369	Chr3	5303375	5303703
Marker14728	21.707	Chr3	5348028	5348408
Marker11873	22.045	Chr3	6107683	6108046
Marker9949	22.72	Chr3	6121220	6121545
Marker6948	23.058	Chr3	6169043	6169404
Marker5307	23.396	Chr3	6333908	6334256
Marker8000	23.396	Chr3	6398250	6398618
Marker11968	23.734	Chr3	6400622	6400985
Marker4532	23.734	Chr3	6498127	6498485
Marker10843	24.072	Chr3	6512948	6513307
Marker7749	24.41	Chr3	6513603	6513959
Marker11319	24.748	Chr3	6518373	6518719
Marker10766	25.085	Chr3	6528352	6528692
Marker13988	25.563	Chr3	6561071	6561415
Marker5755	25.563	Chr3	6667596	6667940
Marker8832	25.563	Chr3	6669379	6669734
Marker13173	25.901	Chr3	6680405	6680743
Marker14199	25.901	Chr3	6891926	6892263
Marker14131	26.577	Chr3	6897887	6898264
Marker16165	27.252	Chr3	6902711	6903078
Marker13491	28.266	Chr3	6914258	6914629
Marker15087	29.28	Chr3	6998454	6998816
Marker15335	29.28	Chr3	7054519	7054847
Marker16370	30.631	Chr3	7055391	7055718
Marker15516	30.969	Chr3	7057686	7058030
Marker16003	30.969	Chr3	7062292	7062664
Marker12518	31.645	Chr3	7067049	7067390
Marker2356	31.983	Chr3	7235909	7236268
Marker14451	33.672	Chr3	7503825	7504199
Marker11942	34.348	Chr3	7709166	7709545
Marker9458	35.7	Chr3	7927951	7928328
Marker12855	36.376	Chr3	7943294	7943678
Marker1507	37.389	Chr3	8213219	8213585
Marker11884	38.403	Chr3	8449506	8449896
Marker4917	39.079	Chr3	9083664	9084023
Marker2206	41.852	Chr3	9208614	9208964
Marker10829	42.865	Chr3	9209085	9209450
Marker8406	44.894	Chr3	9295812	9296149
Marker16414	45.231	Chr3	9312845	9313196
Marker17081	45.569	Chr3	9319762	9320094
Marker2371	47.061	Chr3	9323330	9323689
Marker9118	47.736	Chr3	9344227	9344577
Marker11332	49.088	Chr3	9565048	9565370
Marker7029	50.102	Chr3	9614418	9614795
Marker10283	51.453	Chr3	9961176	9961564
Marker16872	51.453	Chr3	9626948	9627259
Marker7088	51.453	Chr3	10125173	10125524
Marker13051	51.931	Chr3	10145639	10146005
Marker10986	52.945	Chr3	10157328	10157691
Marker7681	52.945	Chr3	10843978	10844316
Marker5551	53.283	Chr3	10931859	10932193
Marker10608	53.62	Chr3	11216936	11217271
Marker3485	53.62	Chr3	11193138	11193483
Marker10417	53.958	Chr3	11224181	11224547
Marker16118	54.296	Chr3	11254612	11254952
Marker7224	54.634	Chr3	11291694	11292050
Marker10874	55.31	Chr3	11434320	11434652
Marker16932	55.31	Chr3	11466297	11466605
Marker4727	55.31	Chr3	11495895	11496245
Marker16890	55.648	Chr3	11569035	11569372
Marker17007	55.648	Chr3	11830900	11831226
Marker8709	55.648	Chr3	11768097	11768451
Marker11548	55.985	Chr3	11859748	11860098
Marker15185	55.985	Chr3	11879636	11880001
Marker8854	56.661	Chr3	11884388	11884737
Marker9371	56.999	Chr3	11887878	11888223
Marker4140	57.337	Chr3	11954944	11955279
Marker7281	58.012	Chr3	12082352	12082708
Marker17142	58.35	Chr3	12142847	12143197
Marker2814	58.35	Chr3	12099965	12100316
Marker6431	58.35	Chr3	12118657	12119007
Marker12216	59.026	Chr3	12174694	12175036
Marker15279	59.026	Chr3	12263412	12263780
Marker7916	59.026	Chr3	12247369	12247720
Marker7424	59.364	Chr3	12305678	12306041
Marker6833	59.702	Chr3	12336796	12337151
Marker16023	60.04	Chr3	12375564	12375914
Marker10906	60.377	Chr3	12375966	12376323
Marker10400	60.715	Chr3	13299206	13299550
Marker16603	60.715	Chr3	12582764	12583063
Marker11169	61.053	Chr3	13444148	13444532
Marker5909	61.391	Chr3	13641087	13641419
Marker10789	61.729	Chr3	13824008	13824355
Marker11499	61.729	Chr3	13864701	13865063
Marker13758	61.729	Chr3	13813398	13813721
Marker15337	61.729	Chr3	13829542	13829876
Marker8002	61.729	Chr3	13687091	13687431
Marker11094	62.067	Chr3	14736367	14736747
Marker12354	62.067	Chr3	14737222	14737592
Marker12840	62.067	Chr3	14857638	14857896
Marker9002	62.067	Chr3	13965253	13965614
Marker9209	62.404	Chr3	14878521	14878867
Marker14358	62.742	Chr3	14909855	14910194
Marker14797	62.742	Chr3	14897425	14897770
Marker9678	63.08	Chr3	14916078	14916427
Marker4136	63.418	Chr3	14942544	14942916
Marker9498	63.418	Chr3	14932403	14932748
Marker10817	64.094	Chr3	14946509	14946847
Marker14870	64.094	Chr3	14942920	14943266
Marker15270	64.432	Chr3	14957736	14958057
Marker10793	64.769	Chr3	14959347	14959695
Marker16753	64.769	Chr3	15011377	15011722
Marker7718	65.107	Chr3	15027713	15028048
Marker1988	66.121	Chr3	15172307	15172663
Marker6467	66.459	Chr3	15172911	15173268
Marker1366	66.797	Chr3	15183992	15184297
Marker10119	68.148	Chr3	15193960	15194301
Marker5284	68.148	Chr3	15186652	15187012
Marker17131	69.838	Chr3	15209235	15209564
Marker11802	70.176	Chr3	15404060	15404432
Marker6875	70.852	Chr3	15407153	15407496
Marker16967	72.541	Chr3	15422951	15423288
Marker6573	74.231	Chr3	15434560	15434922
Marker356	74.907	Chr3	15488761	15489145
Marker15082	75.583	Chr3	15520121	15520441
Marker13416	76.666	Chr3	15537885	15538247
Marker12557	78.018	Chr3	15572484	15572838
Marker12049	78.356	Chr3	15603247	15603587
Marker13212	78.694	Chr3	15925545	15925899
Marker7032	79.369	Chr3	16262394	16262751
Marker3962	80.383	Chr3	16311861	16312215
Marker1704	80.791	Chr3	16367668	16368026
Marker16720	82.142	Chr3	16496448	16496835
Marker3893	82.48	Chr3	16673053	16673427
Marker4078	83.156	Chr3	17089670	17090049
Marker10673	84.24	Chr3	17097911	17098251
Marker10798	84.577	Chr3	17144993	17145378
Marker12851	84.577	Chr3	17143819	17144182
Marker17212	84.577	Chr3	17143225	17143546
Marker14771	84.985	Chr3	17158916	17159259
Marker6774	85.323	Chr3	17172683	17173047
Marker15464	86.337	Chr3	17298592	17298940
Marker15871	88.026	Chr3	17325807	17326176
Marker15702	90.055	Chr3	17357203	17357564
Marker10696	91.068	Chr3	17401191	17401556
Marker11345	92.49	Chr3	17411960	17412324
Marker16340	93.503	Chr3	17425541	17425900
Marker16314	94.855	Chr3	17515691	17516033
Marker3693	96.139	Chr3	17528081	17528440
Marker16172	97.761	Chr3	17551842	17552225
Marker12129	98.099	Chr3	17593496	17593849
Marker6245	98.099	Chr3	17586634	17586970
Marker8641	98.775	Chr3	17595665	17596041
Marker11570	100.059	Chr3	17613918	17614310
Marker6318	102.764	Chr3	17617946	17618294
Marker6294	103.44	Chr3	17634176	17634522
Marker16453	103.778	Chr3	17974705	17975082
Marker14171	104.792	Chr3	18008356	18008737
Marker15928	106.481	Chr3	18021354	18021676
Marker7432	107.495	Chr3	18022538	18022912
Marker4131	107.833	Chr3	18051969	18052348
Marker12881	109.185	Chr3	18064169	18064515
Marker7893	110.536	Chr3	18078487	18078832
Marker7463	111.888	Chr3	18157018	18157358
Marker5345	112.363	Chr3	18164400	18164741
Marker6463	112.701	Chr3	18164745	18165116
Marker16811	114.053	Chr3	19403174	19403548
Marker13851	114.528	Chr3	19407772	19408155
Marker470	115.341	Chr3	19411291	19411652
Marker15351	116.017	Chr3	19439008	19439392
Marker15612	116.83	Chr3	19439396	19439746
Marker10822	117.168	Chr3	19443500	19443883
Marker14190	117.168	Chr3	19885051	19885404
Marker1443	117.168	Chr3	19672487	19672820
Marker3073	117.168	Chr3	19446511	19446862
Marker13933	118.182	Chr3	19887713	19888060
Marker14911	118.519	Chr3	19901189	19901536
Marker15980	118.519	Chr3	19892683	19893031
Marker12219	118.995	Chr3	19983845	19984177
Marker11699	119.333	Chr3	20003508	20003837
Marker13560	119.67	Chr3	20547723	20548067
Marker10668	120.008	Chr3	21064786	21065150
Marker11983	120.008	Chr3	21278967	21279347
Marker5638	120.008	Chr3	20951173	20951534
Marker11801	120.346	Chr3	21360201	21360563
Marker1713	120.684	Chr3	21373064	21373423
Marker3764	120.684	Chr3	21508971	21509313
Marker5482	120.684	Chr3	21380561	21380920
Marker12387	121.36	Chr3	21599571	21599927
Marker5894	121.36	Chr3	21754894	21755256
Marker16200	121.698	Chr3	21844217	21844567
Marker6415	122.373	Chr3	21867799	21868144
Marker3989	123.049	Chr3	22004784	22005137
Marker9770	123.049	Chr3	21878028	21878360
Marker3883	123.725	Chr3	22010585	22010938
Marker8884	123.725	Chr3	22055556	22055879
Marker14080	124.063	Chr3	22328839	22329189
Marker13066	124.738	Chr3	22329638	22329983
Marker16005	124.738	Chr3	22330656	22331040
Marker14834	125.076	Chr3	22352136	22352502
Marker7015	125.414	Chr3	22359186	22359533
Marker6236	126.09	Chr3	22368542	22368884
Marker7836	126.09	Chr3	22482311	22482654
Marker13256	126.427	Chr3	22536132	22536503
Marker17152	127.103	Chr3	22543664	22544010
Marker17179	127.103	Chr3	22589792	22590142
Marker16064	127.441	Chr3	22655605	22655965
Marker16192	127.441	Chr3	22644263	22644613
Marker17408	127.441	Chr3	22703067	22703442
Marker3411	128.117	Chr3	22798451	22798815
Marker5302	128.792	Chr3	22876486	22876867
Marker8299	128.792	Chr3	23088062	23088402
Marker17206	130.144	Chr3	23340948	23341319
Marker11651	131.496	Chr3	23354041	23354390
Marker15161	132.181	Chr3	23520975	23521329
Marker7236	132.994	Chr3	23599346	23599689
Marker10160	133.67	Chr3	23708264	23708627
Marker10255	135.36	Chr3	23827641	23827984
Marker7219	135.36	Chr3	23766432	23766790
Marker13970	135.697	Chr3	23964518	23964895
Marker7890	135.697	Chr3	23836607	23836937
Marker9474	136.511	Chr3	24003746	24004082
Marker11014	136.848	Chr3	24323044	24323405
Marker1137	136.848	Chr3	24304650	24305013
Marker17053	137.324	Chr3	24429983	24430327
Marker12274	137.999	Chr3	24452975	24453334
Marker13129	139.489	Chr3	24531957	24532346
Marker13535	139.826	Chr3	24578773	24579116
Marker9423	139.826	Chr3	24792169	24792524
Marker11492	140.164	Chr3	25069656	25069997
Marker9104	140.164	Chr3	24884334	24884699
Marker14961	140.502	Chr3	25301598	25301936
Marker2482	141.854	Chr3	25337177	25337554
Marker13026	142.667	Chr3	25933255	25933613
Marker14811	143.48	Chr3	26477676	26478004
Marker4397	144.832	Chr3	26490452	26490799
Marker10584	145.172	Chr3	26491069	26491423
Marker9349	145.848	Chr3	26522317	26522655
Marker13208	146.186	Chr3	26534524	26534855
Marker11460	146.523	Chr3	26603972	26604304
Marker8752	147.537	Chr3	26638351	26638687
Marker13610	148.551	Chr3	26759015	26759350
Marker10462	149.634	Chr3	26796450	26796834
Marker13398	150.38	Chr3	26983870	26984258
Marker16501	150.38	Chr3	26995675	26996013
Marker17039	150.718	Chr3	27085747	27086072
Marker14793	151.393	Chr3	27161031	27161381
Marker13505	152.069	Chr3	28409859	28410165
Marker7318	152.069	Chr3	28578282	28578624
Marker15044	152.745	Chr3	28629880	28630233
Marker13797	153.083	Chr3	28989969	28990310
Marker1225	153.896	Chr3	29087982	29088324
Marker7834	154.234	Chr3	29091688	29092042
Marker15677	154.572	Chr3	29343143	29343463
Marker8938	154.572	Chr3	29303914	29304265
Marker11100	154.912	Chr3	29559195	29559567
Marker12111	154.912	Chr3	29357035	29357398
Marker12681	155.925	Chr3	29581492	29581815
Marker11301	156.601	Chr3	29610873	29611248
Marker15232	156.941	Chr3	29790926	29791255
Marker16069	156.941	Chr3	29912577	29912922
Marker7314	156.941	Chr3	29890078	29890443
Marker9838	157.279	Chr3	29960864	29961224
Marker14686	157.955	Chr3	30030818	30031167
Marker16682	157.955	Chr3	29977295	29977629
Marker7988	158.293	Chr3	30043895	30044240
Marker11696	158.968	Chr3	30514146	30514484
Marker15046	158.968	Chr3	30361784	30362117
Marker3848	159.306	Chr3	30574129	30574491
Marker14678	159.644	Chr3	30577809	30578169
Marker12209	159.982	Chr3	30583349	30583719
Marker10606	160.457	Chr3	30585111	30585474
Marker16345	161.27	Chr3	30704813	30705159
Marker9228	161.27	Chr3	30615076	30615424
Marker16482	161.608	Chr3	30987037	30987415
Marker4731	161.608	Chr3	31449211	31449598
Marker8777	161.608	Chr3	31380201	31380577
Marker11853	162.284	Chr3	31490913	31491293
Marker13584	162.284	Chr3	31855743	31856070
Marker17235	162.284	Chr3	31907744	31908128
Marker894	162.624	Chr3	31928000	31928351
Marker15393	162.962	Chr3	32052944	32053301
Marker9165	162.962	Chr3	31936193	31936538
Marker10108	163.638	Chr3	32060873	32061228
Marker13340	163.975	Chr3	32062000	32062380
Marker9848	164.313	Chr3	32105368	32105708
Marker8327	165.327	Chr3	32323543	32323887
Marker16977	165.665	Chr3	32412789	32413135
Marker3769	166.341	Chr3	32474336	32474683
Marker12469	167.354	Chr3	32489212	32489558
Marker10126	167.692	Chr3	33490728	33491062
Marker10216	167.692	Chr3	33483299	33483682
Marker10851	167.692	Chr3	34006294	34006664
Marker12003	167.692	Chr3	33535951	33536291
Marker12264	167.692	Chr3	33974416	33974742
Marker12654	167.692	Chr3	33882461	33882795
Marker13369	167.692	Chr3	33399276	33399632
Marker13585	167.692	Chr3	34005498	34005855
Marker13756	167.692	Chr3	33883914	33884263
Marker5949	167.692	Chr3	33522144	33522527
Marker7992	167.692	Chr3	33984335	33984699
Marker9356	167.692	Chr3	33807917	33808245
Marker11867	0	Chr4	886310	886647
Marker12544	0	Chr4	451470	451847
Marker5007	0	Chr4	1081230	1081596
Marker7181	0	Chr4	225608	225963
Marker12038	0.338	Chr4	1195607	1195985
Marker5622	0.338	Chr4	1536224	1536599
Marker12431	0.676	Chr4	2006780	2007162
Marker14888	0.676	Chr4	1611050	1611415
Marker5197	0.676	Chr4	1912004	1912368
Marker6413	0.676	Chr4	1725595	1725943
Marker13735	1.689	Chr4	2009854	2010242
Marker9753	3.379	Chr4	2012977	2013352
Marker14045	3.717	Chr4	2025205	2025544
Marker5054	4.731	Chr4	2059497	2059850
Marker6361	6.082	Chr4	2113624	2113984
Marker16729	7.096	Chr4	2239219	2239584
Marker6027	9.124	Chr4	2241796	2242144
Marker11418	10.282	Chr4	2253656	2254013
Marker16072	10.958	Chr4	2697583	2697932
Marker14819	12.648	Chr4	2709360	2709698
Marker12172	12.993	Chr4	3588934	3589285
Marker10054	13.331	Chr4	3597946	3598298
Marker10570	13.668	Chr4	3683727	3684037
Marker10893	13.668	Chr4	3817606	3817964
Marker17234	13.668	Chr4	3633879	3634231
Marker10173	14.344	Chr4	3905263	3905629
Marker13712	15.02	Chr4	3913223	3913561
Marker9971	15.696	Chr4	4085952	4086322
Marker16957	17.318	Chr4	4088852	4089201
Marker14891	17.994	Chr4	4491978	4492350
Marker9750	18.669	Chr4	5197739	5198119
Marker11361	19.345	Chr4	5268454	5268825
Marker16355	22.12	Chr4	5363061	5363402
Marker13485	22.458	Chr4	5364283	5364620
Marker9615	22.798	Chr4	5476704	5477070
Marker14876	23.544	Chr4	6413868	6414193
Marker11513	24.627	Chr4	6802500	6802822
Marker5086	24.965	Chr4	7963483	7963835
Marker15824	25.711	Chr4	8582728	8583063
Marker6807	26.387	Chr4	8652008	8652363
Marker16031	28.009	Chr4	8659736	8660062
Marker8815	28.009	Chr4	8664509	8664843
Marker14624	29.361	Chr4	9115594	9115946
Marker14520	30.586	Chr4	9575388	9575746
Marker11067	32.614	Chr4	9631602	9631938
Marker14994	33.29	Chr4	9655182	9655496
Marker4417	36.133	Chr4	9876262	9876602
Marker16966	36.471	Chr4	9972054	9972432
Marker8749	37.96	Chr4	10087993	10088342
Marker9481	38.974	Chr4	10117521	10117843
Marker16301	39.312	Chr4	10138116	10138441
Marker14494	39.988	Chr4	10409228	10409584
Marker5718	40.325	Chr4	10443426	10443761
Marker10994	41.001	Chr4	10460513	10460840
Marker6158	42.015	Chr4	10672927	10673268
Marker11041	42.353	Chr4	10768104	10768469
Marker9131	42.353	Chr4	10703408	10703765
Marker16799	43.028	Chr4	10941516	10941878
Marker9634	44.042	Chr4	10941882	10942214
Marker10308	45.056	Chr4	10996845	10997204
Marker13757	45.056	Chr4	10962532	10962871
Marker10759	45.393	Chr4	11144983	11145312
Marker577	45.393	Chr4	11154315	11154668
Marker10869	46.069	Chr4	11199677	11200016
Marker3624	46.069	Chr4	11193426	11193758
Marker17109	46.745	Chr4	11201172	11201524
Marker9789	47.22	Chr4	11202466	11202798
Marker11200	47.558	Chr4	11216485	11216845
Marker11689	47.558	Chr4	11224564	11224952
Marker13316	47.558	Chr4	11268778	11269134
Marker15799	47.558	Chr4	11280569	11280938
Marker15168	47.896	Chr4	11314571	11314892
Marker16560	48.234	Chr4	11344399	11344737
Marker8362	48.574	Chr4	11463881	11464254
Marker11207	48.914	Chr4	12243747	12244075
Marker12326	48.914	Chr4	11848665	11848995
Marker3953	48.914	Chr4	12269272	12269626
Marker6933	48.914	Chr4	11841922	11842272
Marker8757	48.914	Chr4	12101341	12101697
Marker6258	49.59	Chr4	12387349	12387728
Marker15994	49.928	Chr4	12498422	12498764
Marker13285	50.265	Chr4	12523283	12523613
Marker17049	50.603	Chr4	12525527	12525871
Marker1949	50.603	Chr4	12526996	12527328
Marker3659	50.603	Chr4	12538187	12538549
Marker7121	50.603	Chr4	12540801	12541171
Marker3603	50.941	Chr4	12545882	12546225
Marker5959	50.941	Chr4	12551457	12551778
Marker9055	50.941	Chr4	12560149	12560531
Marker10024	51.279	Chr4	12561883	12562266
Marker8047	51.279	Chr4	12560703	12561064
Marker13029	51.617	Chr4	12572650	12573002
Marker14077	51.617	Chr4	12605896	12606260
Marker2937	51.617	Chr4	12602433	12602811
Marker591	51.617	Chr4	12700325	12700695
Marker7541	51.617	Chr4	12622879	12623248
Marker14699	51.955	Chr4	12712317	12712687
Marker16154	52.292	Chr4	12742395	12742714
Marker1934	52.292	Chr4	12728419	12728793
Marker2527	52.292	Chr4	12725415	12725773
Marker3217	52.292	Chr4	12714275	12714620
Marker14299	52.63	Chr4	12747685	12748025
Marker13390	53.644	Chr4	12765181	12765509
Marker2518	55.334	Chr4	13130439	13130819
Marker8465	57.768	Chr4	13134878	13135252
Marker14204	58.106	Chr4	13140518	13140887
Marker15253	59.12	Chr4	13294678	13295006
Marker17236	59.457	Chr4	13318312	13323733
Marker10094	60.133	Chr4	13322453	13322814
Marker13700	60.471	Chr4	13323737	13324097
Marker14964	60.809	Chr4	13514327	13514682
Marker15786	61.147	Chr4	13985126	13985513
Marker14502	62.16	Chr4	13997394	13997750
Marker4384	62.498	Chr4	14007409	14007777
Marker15519	63.85	Chr4	14287862	14288199
Marker8748	64.188	Chr4	14739279	14739647
Marker10740	64.526	Chr4	15257509	15257871
Marker11568	64.526	Chr4	15010789	15011105
Marker13659	64.526	Chr4	15213949	15214295
Marker8474	64.526	Chr4	15011148	15011530
Marker10685	64.863	Chr4	15787280	15787621
Marker12269	64.863	Chr4	15773548	15773892
Marker2624	64.863	Chr4	15771645	15771986
Marker10640	65.201	Chr4	15835054	15835415
Marker17238	65.201	Chr4	15803852	15804203
Marker13715	65.539	Chr4	16018640	16018989
Marker15637	65.539	Chr4	15899272	15899623
Marker9835	65.539	Chr4	16030519	16030851
Marker13364	65.877	Chr4	16072743	16073112
Marker13474	65.877	Chr4	16074256	16074616
Marker2723	66.215	Chr4	16088766	16089111
Marker4445	66.215	Chr4	16088321	16088675
Marker8888	66.553	Chr4	16090921	16091279
Marker10256	67.228	Chr4	16103844	16104201
Marker14967	67.228	Chr4	16146006	16146334
Marker5116	67.904	Chr4	16176339	16176731
Marker15431	68.242	Chr4	16260273	16260388
Marker6355	68.58	Chr4	16377616	16377982
Marker15549	69.393	Chr4	16392490	16392845
Marker13257	69.731	Chr4	16642754	16643133
Marker6640	69.731	Chr4	16637835	16638197
Marker4947	70.069	Chr4	16643964	16644330
Marker12127	71.758	Chr4	16673311	16673641
Marker14399	71.758	Chr4	16698332	16698699
Marker11587	72.096	Chr4	16830974	16831353
Marker4308	72.434	Chr4	16833312	16833670
Marker13789	72.772	Chr4	16835913	16836271
Marker10969	73.11	Chr4	16860722	16861051
Marker12705	73.448	Chr4	17086326	17086648
Marker14386	73.448	Chr4	16914679	16915014
Marker10618	74.799	Chr4	17381011	17381344
Marker6783	74.799	Chr4	17369014	17369386
Marker15953	75.137	Chr4	17382037	17382373
Marker5802	76.151	Chr4	17454806	17455163
Marker12785	76.827	Chr4	17495430	17495804
Marker10709	77.164	Chr4	18040282	18040652
Marker14401	77.164	Chr4	18039902	18040278
Marker15908	77.164	Chr4	17597358	17597708
Marker8395	77.502	Chr4	18080943	18081299
Marker11535	78.178	Chr4	18082982	18083309
Marker15352	78.178	Chr4	18201995	18202360
Marker7045	78.178	Chr4	18199468	18199811
Marker17273	78.516	Chr4	18206526	18206886
Marker9924	78.854	Chr4	18328087	18328421
Marker9636	79.192	Chr4	18328425	18328802
Marker12076	79.529	Chr4	18487229	18487586
Marker13631	79.867	Chr4	18537255	18537584
Marker9882	79.867	Chr4	18702441	18702814
Marker11994	80.881	Chr4	18933657	18934018
Marker6054	81.219	Chr4	18951502	18951847
Marker3175	82.232	Chr4	18993308	18993662
Marker5020	82.232	Chr4	18954155	18954519
Marker2570	82.57	Chr4	18994204	18994545
Marker10594	82.908	Chr4	19069244	19069564
Marker10828	83.246	Chr4	19826352	19826592
Marker17175	83.246	Chr4	19797237	19797616
Marker11985	83.584	Chr4	19844990	19845341
Marker16139	84.259	Chr4	19853126	19853508
Marker15584	84.597	Chr4	19951863	19952237
Marker8185	85.949	Chr4	19983304	19983694
Marker1674	87.301	Chr4	20041889	20042261
Marker7534	87.976	Chr4	20046383	20046755
Marker8824	88.99	Chr4	20216127	20216473
Marker15660	89.666	Chr4	20280187	20280536
Marker12363	90.004	Chr4	20593968	20594323
Marker4463	90.679	Chr4	20774361	20774707
Marker7638	90.679	Chr4	20875320	20875697
Marker11498	91.355	Chr4	21883879	21884234
Marker14969	91.355	Chr4	21912287	21912608
Marker14983	91.355	Chr4	21288103	21288464
Marker15471	91.355	Chr4	21041221	21041548
Marker1554	91.355	Chr4	21805488	21805850
Marker16494	91.355	Chr4	21033666	21033995
Marker16505	91.355	Chr4	21293999	21294359
Marker3941	91.355	Chr4	21432054	21432425
Marker4275	91.355	Chr4	20890565	20890928
Marker5014	91.355	Chr4	21290412	21290775
Marker6006	91.355	Chr4	21321964	21322325
Marker9845	91.355	Chr4	21034603	21034924
Marker10225	0	Chr5	151081	151410
Marker11215	0	Chr5	145231	145555
Marker13599	0	Chr5	113624	113955
Marker13929	0	Chr5	160593	160935
Marker4946	0	Chr5	174017	174358
Marker6634	0	Chr5	101443	101800
Marker9139	0	Chr5	179267	179605
Marker14997	0.338	Chr5	308234	308591
Marker16298	0.338	Chr5	607119	607430
Marker3110	0.338	Chr5	597760	598116
Marker10967	0.676	Chr5	910650	910983
Marker11889	0.676	Chr5	1474649	1474995
Marker8244	0.676	Chr5	1269133	1269458
Marker10146	1.014	Chr5	1729401	1729738
Marker8400	1.351	Chr5	1796623	1796983
Marker14086	2.027	Chr5	1804596	1806452
Marker15656	2.027	Chr5	1901806	1902155
Marker4303	2.027	Chr5	1917333	1917690
Marker10819	3.379	Chr5	1971725	1972110
Marker891	3.379	Chr5	1949463	1949821
Marker13200	4.054	Chr5	2009432	2009791
Marker14892	5.544	Chr5	2024366	2024694
Marker13109	6.557	Chr5	2030015	2030381
Marker16602	7.571	Chr5	2048792	2049132
Marker8101	7.911	Chr5	2064698	2065038
Marker16701	9.263	Chr5	2068989	2069320
Marker12829	9.939	Chr5	2128641	2128968
Marker10788	10.952	Chr5	2823705	2824037
Marker2740	12.78	Chr5	2865201	2865582
Marker6641	13.117	Chr5	2865971	2866306
Marker5748	13.793	Chr5	2973791	2974175
Marker16961	14.944	Chr5	2990681	2991059
Marker10690	15.42	Chr5	3220364	3220701
Marker4652	15.757	Chr5	3589226	3589583
Marker17166	16.771	Chr5	4334604	4334966
Marker2667	17.584	Chr5	4368793	4369145
Marker1296	18.598	Chr5	4375593	4375949
Marker12434	19.612	Chr5	4511464	4511827
Marker4706	19.612	Chr5	4398604	4398960
Marker10240	20.287	Chr5	5062943	5063327
Marker12439	20.287	Chr5	5455815	5456186
Marker12990	20.625	Chr5	5492005	5492377
Marker16618	20.963	Chr5	5553452	5553803
Marker10803	21.301	Chr5	5665162	5665489
Marker15579	21.639	Chr5	5703612	5703956
Marker16487	21.639	Chr5	5810210	5810586
Marker11364	22.314	Chr5	5957750	5958084
Marker16028	22.314	Chr5	5859157	5859514
Marker15575	22.652	Chr5	6084945	6085268
Marker711	22.99	Chr5	6086595	6086962
Marker7386	23.328	Chr5	6313722	6314066
Marker10813	24.004	Chr5	6420476	6420822
Marker8040	24.004	Chr5	6323348	6323701
Marker9946	24.004	Chr5	6325778	6326159
Marker16120	25.017	Chr5	6497729	6498051
Marker9928	25.017	Chr5	6543302	6543639
Marker12238	25.493	Chr5	6558779	6559131
Marker14394	26.844	Chr5	6610160	6610527
Marker5103	27.182	Chr5	6658046	6658387
Marker15468	27.657	Chr5	6698143	6698459
Marker13239	29.686	Chr5	6836729	6837093
Marker1251	31.037	Chr5	6849908	6850282
Marker13278	31.375	Chr5	6902283	6902597
Marker15246	31.375	Chr5	6871398	6871731
Marker14338	32.051	Chr5	6958710	6959041
Marker16297	32.389	Chr5	7155978	7156326
Marker8977	34.078	Chr5	7156916	7157281
Marker14684	35.768	Chr5	7192540	7192894
Marker15875	35.768	Chr5	7199326	7199663
Marker10735	36.106	Chr5	7200278	7200650
Marker14314	36.106	Chr5	7787063	7787421
Marker13952	37.12	Chr5	7842971	7843309
Marker9987	37.458	Chr5	8079221	8079567
Marker11021	38.133	Chr5	8104898	8105249
Marker14516	38.471	Chr5	8161938	8162293
Marker12287	39.147	Chr5	8215116	8215455
Marker9494	39.147	Chr5	8219821	8220206
Marker5481	39.823	Chr5	8226231	8226615
Marker12028	40.498	Chr5	8625981	8626325
Marker15022	40.836	Chr5	8723272	8723646
Marker17093	41.512	Chr5	8740940	8741284
Marker10966	42.188	Chr5	8741703	8742035
Marker12974	42.525	Chr5	8863111	8863447
Marker13902	42.525	Chr5	8777643	8778019
Marker9336	42.525	Chr5	8846912	8847279
Marker14521	43.201	Chr5	8873664	8874037
Marker1585	43.539	Chr5	9679080	9679436
Marker10261	44.215	Chr5	9712925	9713263
Marker2875	45.566	Chr5	9892096	9892433
Marker6394	45.904	Chr5	10074450	10074833
Marker16392	46.38	Chr5	10130975	10131310
Marker2082	46.855	Chr5	10139338	10139692
Marker4919	47.193	Chr5	10396184	10396548
Marker10110	47.531	Chr5	10445405	10445744
Marker10068	47.871	Chr5	10546655	10546996
Marker11465	48.546	Chr5	10974723	10975059
Marker3291	49.898	Chr5	10991808	10992161
Marker14744	50.711	Chr5	10999576	10999908
Marker14508	51.725	Chr5	11121463	11121851
Marker5951	53.485	Chr5	11202447	11202793
Marker12670	55.244	Chr5	11461136	11461461
Marker2253	55.244	Chr5	11206697	11207048
Marker11976	56.596	Chr5	11469782	11470161
Marker7818	57.272	Chr5	11646114	11646459
Marker12619	58.624	Chr5	11658329	11658698
Marker17351	58.624	Chr5	11693248	11693614
Marker17268	58.961	Chr5	11755119	11755509
Marker13337	59.299	Chr5	11756219	11756733
Marker15469	60.651	Chr5	11844631	11844958
Marker9188	61.327	Chr5	11871606	11871944
Marker10507	61.664	Chr5	11980616	11980960
Marker11078	61.664	Chr5	12112795	12113126
Marker14067	61.664	Chr5	12230192	12230515
Marker15083	61.664	Chr5	12097929	12098292
Marker7734	61.664	Chr5	12218429	12218794
Marker9627	62.002	Chr5	12495823	12496165
Marker8684	62.678	Chr5	12497104	12497443
Marker10285	64.03	Chr5	12545684	12546036
Marker12341	64.705	Chr5	12706371	12706700
Marker5068	64.705	Chr5	12546575	12546953
Marker2157	65.381	Chr5	12880966	12881330
Marker6729	65.719	Chr5	12921559	12921888
Marker13319	66.395	Chr5	13075309	13075676
Marker11249	67.07	Chr5	13090452	13090815
Marker7482	67.07	Chr5	13085064	13085380
Marker14355	67.408	Chr5	13125217	13125553
Marker585	68.084	Chr5	13155545	13155890
Marker1648	68.422	Chr5	13252878	13253211
Marker14996	69.435	Chr5	13287122	13287448
Marker7848	70.449	Chr5	13298793	13299139
Marker2908	71.262	Chr5	13544972	13545318
Marker5444	72.276	Chr5	13577646	13577986
Marker3772	72.614	Chr5	13652484	13652831
Marker8677	72.614	Chr5	13581518	13581838
Marker17138	73.29	Chr5	13772483	13772820
Marker3364	74.979	Chr5	13983278	13983610
Marker17360	75.655	Chr5	13984964	13985326
Marker6874	75.995	Chr5	14015927	14016297
Marker9716	76.333	Chr5	14020250	14020580
Marker10694	77.009	Chr5	14022649	14022969
Marker13558	77.684	Chr5	14023173	14023511
Marker16771	77.684	Chr5	14487698	14488073
Marker6384	78.838	Chr5	14918430	14918772
Marker15402	79.316	Chr5	16003570	16003920
Marker15907	79.316	Chr5	14940622	14940959
Marker6691	79.316	Chr5	16006234	16006601
Marker9230	79.316	Chr5	15111150	15111503
Marker11740	79.653	Chr5	16917475	16917800
Marker12774	80.667	Chr5	17074832	17075163
Marker7956	80.667	Chr5	17101226	17101602
Marker12749	81.343	Chr5	17278576	17278952
Marker13546	82.019	Chr5	17338348	17338693
Marker10614	83.37	Chr5	17429247	17429614
Marker6333	83.37	Chr5	17464857	17465227
Marker14719	83.848	Chr5	17680413	17680786
Marker15293	84.861	Chr5	17776796	17777158
Marker342	85.339	Chr5	17897744	17898097
Marker16818	86.719	Chr5	17922961	17923345
Marker5861	87.395	Chr5	17947624	17947951
Marker16010	88.408	Chr5	17982777	17983127
Marker7789	90.315	Chr5	18176576	18176929
Marker9229	91.667	Chr5	18542187	18542534
Marker5864	92.485	Chr5	18545829	18546202
Marker16220	93.498	Chr5	18547637	18547977
Marker12095	94.316	Chr5	18548717	18549047
Marker7355	94.654	Chr5	18652442	18652817
Marker14180	95.668	Chr5	19033310	19033658
Marker9107	97.358	Chr5	19190461	19190793
Marker10437	97.695	Chr5	19232264	19232598
Marker9351	98.033	Chr5	19299734	19300094
Marker14800	98.371	Chr5	19459653	19459991
Marker3566	99.385	Chr5	19485335	19485679
Marker10846	101.553	Chr5	19554322	19554640
Marker1777	102.445	Chr5	19564719	19565066
Marker10435	103.193	Chr5	19673957	19674278
Marker4845	104.998	Chr5	19674757	19675137
Marker6416	106.422	Chr5	19758742	19759081
Marker8443	107.734	Chr5	19763763	19764111
Marker14391	108.82	Chr5	19769010	19769358
Marker5517	110.312	Chr5	19773643	19773994
Marker10066	112.361	Chr5	19855359	19855735
Marker3006	113.782	Chr5	19856529	19856882
Marker10671	114.528	Chr5	21323021	21323398
Marker14694	115.213	Chr5	21330115	21330447
Marker11597	115.688	Chr5	21347008	21347347
Marker10011	116.501	Chr5	21802400	21802725
Marker8318	117.653	Chr5	21806622	21806968
Marker12954	119.142	Chr5	21869281	21869586
Marker12314	119.817	Chr5	21897865	21898202
Marker16760	120.155	Chr5	21899836	21900178
Marker10149	120.493	Chr5	21954830	21955181
Marker11001	120.493	Chr5	21915344	21915726
Marker11315	121.169	Chr5	22032170	22032509
Marker11413	121.845	Chr5	22039366	22039730
Marker9762	122.182	Chr5	22046701	22047044
Marker10172	122.52	Chr5	22687072	22687441
Marker13860	122.52	Chr5	22183690	22184057
Marker16228	122.52	Chr5	22093772	22094100
Marker8855	122.52	Chr5	22176253	22176578
Marker9658	122.52	Chr5	22214127	22214469
Marker15625	122.858	Chr5	22699687	22700021
Marker3952	122.858	Chr5	22897917	22898269
Marker11110	123.534	Chr5	22898273	22898658
Marker12139	123.534	Chr5	23042642	23042963
Marker13240	123.872	Chr5	23053208	23053538
Marker15963	124.21	Chr5	23061529	23061853
Marker8062	124.547	Chr5	23071042	23071388
Marker2267	125.223	Chr5	23073086	23073434
Marker7598	125.223	Chr5	23098145	23098514
Marker15190	125.561	Chr5	23100025	23100387
Marker7910	126.237	Chr5	23100718	23101078
Marker4110	126.912	Chr5	23199182	23199558
Marker5675	127.25	Chr5	23232386	23232740
Marker6589	127.25	Chr5	23230561	23230879
Marker7861	127.25	Chr5	23282238	23282610
Marker15803	127.588	Chr5	23284221	23284572
Marker11349	128.063	Chr5	23649112	23649477
Marker15297	128.063	Chr5	23531288	23531650
Marker6830	128.063	Chr5	23287819	23288194
Marker9158	128.063	Chr5	23330878	23331237
Marker2215	128.539	Chr5	23654710	23655067
Marker10602	128.876	Chr5	23695587	23695959
Marker17382	128.876	Chr5	23733328	23733666
Marker5422	128.876	Chr5	23678637	23679016
Marker7722	128.876	Chr5	23881343	23881719
Marker11009	129.214	Chr5	24924293	24924659
Marker14522	129.214	Chr5	23941934	23942285
Marker15936	129.214	Chr5	24935642	24936015
Marker16046	129.214	Chr5	23952733	23953091
Marker4642	129.214	Chr5	24925818	24926167
Marker11863	129.552	Chr5	24942884	24943252
Marker15204	129.552	Chr5	24958621	24958979
Marker15965	129.552	Chr5	24953820	24954154
Marker5023	129.552	Chr5	24956633	24956964
Marker6410	129.552	Chr5	25011676	25012022
Marker6660	129.552	Chr5	24990114	24993584
Marker3279	129.89	Chr5	25026322	25026674
Marker3902	129.89	Chr5	25015126	25015466
Marker7070	129.89	Chr5	25056577	25056932
Marker15183	130.566	Chr5	25082836	25083194
Marker2793	130.566	Chr5	25070679	25071036
Marker11768	130.904	Chr5	25114063	25114435
Marker14622	130.904	Chr5	25170832	25171192
Marker12709	131.241	Chr5	25179706	25180044
Marker13612	131.579	Chr5	25226145	25226527
Marker12858	132.255	Chr5	25254612	25254959
Marker2522	132.255	Chr5	25359928	25360301
Marker9302	132.255	Chr5	25249013	25249362
Marker7516	132.593	Chr5	25361274	25361622
Marker4784	132.931	Chr5	25370774	25371153
Marker10195	133.268	Chr5	25548982	25549336
Marker10311	133.268	Chr5	25407394	25407730
Marker11989	133.268	Chr5	25450710	25451062
Marker13259	133.268	Chr5	25399308	25399673
Marker15788	133.268	Chr5	25562547	25562715
Marker5299	133.268	Chr5	25555613	25555984
Marker5487	133.268	Chr5	25547367	25547731
Marker10332	133.606	Chr5	25606049	25606419
Marker11672	133.606	Chr5	25649164	25649533
Marker11676	133.606	Chr5	25597710	25598085
Marker2918	133.606	Chr5	25642131	25642494
Marker3355	133.606	Chr5	25620492	25620861
Marker10657	133.944	Chr5	25753315	25753695
Marker14278	133.944	Chr5	25686686	25687037
Marker13741	134.282	Chr5	25770688	25771023
Marker8998	134.958	Chr5	25803168	25803541
Marker7838	135.633	Chr5	25813894	25814257
Marker1402	135.971	Chr5	25850527	25850902
Marker11896	136.647	Chr5	25853727	25854091
Marker16912	136.647	Chr5	25851340	25851659
Marker15347	137.323	Chr5	26043731	26044082
Marker11936	137.661	Chr5	26047280	26047620
Marker14579	137.998	Chr5	26069313	26069668
Marker7904	138.339	Chr5	26131300	26131648
Marker10015	139.352	Chr5	26181613	26181958
Marker13483	139.69	Chr5	26531927	26532299
Marker15305	139.69	Chr5	26221688	26222078
Marker12116	140.028	Chr5	26545332	26545669
Marker14930	140.704	Chr5	26581844	26582227
Marker5632	140.704	Chr5	26579827	26580191
Marker9785	140.704	Chr5	26550373	26550757
Marker8613	141.179	Chr5	26624709	26625067
Marker10046	141.517	Chr5	26635121	26635475
Marker9884	141.855	Chr5	26688918	26689265
Marker7509	142.53	Chr5	26860380	26860750
Marker11226	142.868	Chr5	26866714	26867057
Marker11358	142.868	Chr5	26887101	26887464
Marker13441	142.868	Chr5	26879287	26879619
Marker14081	143.206	Chr5	26947805	26948134
Marker15272	143.206	Chr5	26889034	26889394
Marker7968	143.544	Chr5	27177948	27178318
Marker12042	144.22	Chr5	27254252	27254611
Marker14246	144.22	Chr5	27245338	27245685
Marker2587	144.22	Chr5	27297294	27297635
Marker5058	144.557	Chr5	27350349	27350677
Marker7196	144.557	Chr5	27357835	27358198
Marker4828	144.895	Chr5	27459992	27460331
Marker9132	144.895	Chr5	27364760	27365093
Marker16476	145.233	Chr5	27505333	27505662
Marker5996	145.571	Chr5	27520383	27520763
Marker12887	145.909	Chr5	27523295	27523646
Marker10032	146.247	Chr5	28114073	28114398
Marker10272	146.247	Chr5	28384732	28385114
Marker13073	146.247	Chr5	28350318	28350663
Marker1325	146.247	Chr5	28256263	28256605
Marker14427	146.247	Chr5	28184811	28185156
Marker15392	146.247	Chr5	28181037	28181367
Marker17151	146.247	Chr5	27759217	27759583
Marker2171	146.247	Chr5	27551974	27552325
Marker3770	146.247	Chr5	27970890	27971247
Marker4381	146.247	Chr5	27773381	27773745
Marker6228	146.247	Chr5	27553192	27553557
Marker10749	0	Chr6	378060	378383
Marker5969	0	Chr6	398107	398439
Marker7315	0	Chr6	176224	176577
Marker8491	0	Chr6	179410	179776
Marker10558	0.338	Chr6	707696	708038
Marker13230	0.338	Chr6	1440325	1440670
Marker14136	0.338	Chr6	1088934	1089282
Marker15006	0.338	Chr6	1355731	1356054
Marker17117	0.338	Chr6	1123722	1124075
Marker2090	0.338	Chr6	431834	432192
Marker8160	1.014	Chr6	1517536	1517891
Marker13865	1.689	Chr6	1762832	1763189
Marker13854	2.365	Chr6	1795009	1795380
Marker2838	2.703	Chr6	1875215	1875587
Marker11232	3.379	Chr6	1876857	1877224
Marker12014	3.379	Chr6	1913036	1913372
Marker11555	3.716	Chr6	1993734	1994060
Marker14653	3.716	Chr6	2191540	2191914
Marker10318	4.392	Chr6	2365092	2365436
Marker15634	4.392	Chr6	2318737	2319072
Marker16513	4.392	Chr6	2286926	2287237
Marker5221	4.73	Chr6	2382900	2383235
Marker2654	5.068	Chr6	2413706	2414074
Marker5630	5.408	Chr6	2801806	2802117
Marker9638	5.408	Chr6	2892007	2892348
Marker9135	5.748	Chr6	2918007	2918368
Marker10631	6.086	Chr6	2924363	2924708
Marker15864	6.762	Chr6	3016783	3017136
Marker6562	6.762	Chr6	3257423	3257743
Marker841	7.099	Chr6	3673686	3674033
Marker5079	7.437	Chr6	3708839	3709180
Marker4586	7.775	Chr6	3790706	3791069
Marker14607	9.127	Chr6	3827069	3827442
Marker12640	9.465	Chr6	3847495	3847835
Marker6860	10.478	Chr6	3868442	3868779
Marker4047	10.816	Chr6	3879882	3880217
Marker16076	11.492	Chr6	3880670	3881050
Marker8136	12.168	Chr6	3926075	3926427
Marker7090	13.857	Chr6	3927515	3927870
Marker14352	14.533	Chr6	4218416	4218753
Marker10833	15.209	Chr6	4268454	4268821
Marker8892	16.223	Chr6	4300738	4301076
Marker9580	17.11	Chr6	4301146	4301490
Marker13431	18.599	Chr6	5411120	5411497
Marker15230	19.951	Chr6	5920295	5920636
Marker14325	20.289	Chr6	6229288	6229614
Marker1141	20.965	Chr6	6437350	6437714
Marker12867	21.64	Chr6	6499370	6499759
Marker13222	21.978	Chr6	6539961	6540347
Marker15721	21.978	Chr6	6551809	6552177
Marker17243	21.978	Chr6	6848138	6848477
Marker15248	22.654	Chr6	6855583	6855920
Marker1945	22.654	Chr6	6858258	6858593
Marker13646	22.992	Chr6	6949502	6949845
Marker8676	23.668	Chr6	6997663	6998031
Marker1024	24.343	Chr6	7602175	7602534
Marker10912	24.681	Chr6	7618121	7618468
Marker7201	24.681	Chr6	7700215	7700542
Marker10708	25.019	Chr6	7770384	7770736
Marker6968	25.019	Chr6	7778595	7778933
Marker1479	25.357	Chr6	8012324	8012660
Marker5874	25.695	Chr6	8017833	8018168
Marker4587	26.37	Chr6	8405456	8405796
Marker10744	26.708	Chr6	8469679	8470015
Marker7933	27.046	Chr6	8846514	8846838
Marker4121	28.398	Chr6	8879814	8884419
Marker14012	28.736	Chr6	9139339	9139682
Marker11144	29.411	Chr6	9194192	9194519
Marker2618	29.411	Chr6	9234340	9234692
Marker9551	29.411	Chr6	9182371	9182695
Marker7403	29.749	Chr6	9234998	9235341
Marker3919	30.087	Chr6	9321303	9321673
Marker3062	30.425	Chr6	9489944	9490286
Marker3077	30.425	Chr6	9622841	9623188
Marker15884	30.763	Chr6	9702882	9703213
Marker1512	31.438	Chr6	9844259	9844645
Marker2393	31.438	Chr6	9746631	9746975
Marker4183	31.438	Chr6	9762612	9762968
Marker8037	31.438	Chr6	9843404	9843777
Marker16915	31.776	Chr6	9855787	9856126
Marker6060	31.776	Chr6	9879573	9879921
Marker14052	32.452	Chr6	10079450	10079842
Marker6221	32.452	Chr6	10195973	10196303
Marker7222	32.79	Chr6	10291303	10291650
Marker10824	33.128	Chr6	10324624	10324975
Marker13945	33.128	Chr6	10319725	10320058
Marker2412	33.128	Chr6	10314867	10315215
Marker11323	33.465	Chr6	10370847	10371218
Marker14787	33.803	Chr6	10437770	10438104
Marker15544	34.141	Chr6	10511452	10511791
Marker7699	34.479	Chr6	10781576	10781935
Marker6655	34.817	Chr6	11134811	11135154
Marker12563	35.155	Chr6	11260889	11261254
Marker13320	35.155	Chr6	11254198	11254558
Marker3014	35.155	Chr6	11256157	11256502
Marker5515	35.155	Chr6	11457115	11457481
Marker6077	35.155	Chr6	11148844	11149197
Marker8196	35.155	Chr6	11240864	11241234
Marker11267	35.495	Chr6	11481702	11482074
Marker15943	35.495	Chr6	11459392	11459723
Marker6523	35.495	Chr6	11494022	11494385
Marker10473	35.833	Chr6	11987437	11987788
Marker11369	35.833	Chr6	11659796	11660134
Marker11807	35.833	Chr6	11741989	11742370
Marker13181	35.833	Chr6	11500434	11500799
Marker14129	35.833	Chr6	12336141	12336515
Marker5871	35.833	Chr6	12057310	12057667
Marker9405	35.833	Chr6	11611348	11611703
Marker1145	36.171	Chr6	12369779	12370134
Marker15559	36.508	Chr6	12370489	12370829
Marker11818	36.846	Chr6	12560643	12560981
Marker15287	37.522	Chr6	12576198	12576519
Marker16489	37.522	Chr6	12575825	12576194
Marker11219	37.86	Chr6	12614285	12614626
Marker774	37.86	Chr6	12609131	12609482
Marker497	38.535	Chr6	12817960	12818321
Marker16110	39.211	Chr6	12862621	12863005
Marker13991	39.887	Chr6	13006821	13007166
Marker8932	40.563	Chr6	13217308	13217638
Marker9184	41.238	Chr6	13236622	13236981
Marker16510	41.914	Chr6	13384537	13384892
Marker14483	42.252	Chr6	13817333	13817706
Marker6872	42.252	Chr6	13823897	13824258
Marker2158	42.928	Chr6	13995391	13995736
Marker5702	43.265	Chr6	14149874	14150209
Marker7140	43.265	Chr6	14041532	14041864
Marker10147	44.279	Chr6	14212890	14213274
Marker12491	45.293	Chr6	14224609	14224974
Marker15641	45.293	Chr6	14363457	14363783
Marker11827	47.123	Chr6	14838688	14839065
Marker2637	47.123	Chr6	14921171	14921521
Marker4958	47.46	Chr6	14968421	14968754
Marker8994	47.46	Chr6	14998674	14999048
Marker10919	48.474	Chr6	15049196	15049542
Marker9914	49.488	Chr6	15365664	15365965
Marker8951	50.163	Chr6	15453545	15453902
Marker14274	50.501	Chr6	15469424	15469769
Marker7444	50.839	Chr6	15476885	15477256
Marker7511	51.853	Chr6	15899301	15899669
Marker13996	52.191	Chr6	15916509	15916847
Marker13613	52.528	Chr6	15930155	15930488
Marker6988	52.866	Chr6	15961153	15961529
Marker14702	53.204	Chr6	16095224	16095586
Marker3797	53.204	Chr6	16049268	16049616
Marker7332	54.556	Chr6	16158064	16158396
Marker10852	55.707	Chr6	16170005	16170340
Marker15683	56.383	Chr6	16248505	16248840
Marker6756	56.721	Chr6	16485681	16486070
Marker3924	57.396	Chr6	16579810	16580156
Marker14536	57.734	Chr6	16586391	16586759
Marker4911	58.41	Chr6	16853387	16853753
Marker16390	58.748	Chr6	16862322	16862679
Marker5012	59.423	Chr6	17091357	17091711
Marker11351	60.099	Chr6	18644313	18644670
Marker8609	61.113	Chr6	18798676	18799013
Marker2797	62.464	Chr6	19396966	19397321
Marker11711	63.478	Chr6	19410997	19411356
Marker12148	63.816	Chr6	19847794	19848164
Marker16685	64.154	Chr6	19913925	19914297
Marker11612	65.167	Chr6	20111632	20111988
Marker12551	65.843	Chr6	20369416	20369784
Marker6274	65.843	Chr6	20276917	20277245
Marker8875	65.843	Chr6	20370909	20371248
Marker15538	66.857	Chr6	20450469	20450797
Marker3037	67.532	Chr6	20522509	20522876
Marker12964	68.346	Chr6	20528786	20529155
Marker2827	69.021	Chr6	20663290	20663664
Marker8276	70.035	Chr6	20666304	20666631
Marker11320	70.373	Chr6	20758214	20758585
Marker12348	71.725	Chr6	21040459	21040794
Marker755	72.538	Chr6	21745153	21745489
Marker13536	73.889	Chr6	21747318	21747648
Marker5118	74.903	Chr6	21784945	21785301
Marker16697	75.716	Chr6	22534055	22534400
Marker2383	76.73	Chr6	22992250	22992582
Marker8289	76.73	Chr6	22988888	22989214
Marker8543	76.73	Chr6	22895586	22895918
Marker14050	77.406	Chr6	22998001	22998373
Marker14280	77.743	Chr6	22999194	22999543
Marker5713	77.743	Chr6	23437347	23437713
Marker10467	78.081	Chr6	23439402	23439722
Marker9162	78.419	Chr6	23485161	23485542
Marker12702	79.095	Chr6	23589447	23589804
Marker4910	79.095	Chr6	23792099	23792454
Marker6625	79.095	Chr6	24199394	24199770
Marker7302	79.095	Chr6	24475588	24475944
Marker5602	79.771	Chr6	24508406	24508753
Marker16803	80.108	Chr6	24529912	24530245
Marker4975	80.108	Chr6	24557976	24558316
Marker3786	80.446	Chr6	24562295	24562667
Marker6495	80.446	Chr6	24573546	24573912
Marker3416	80.784	Chr6	24638102	24638458
Marker3878	80.784	Chr6	24721378	24721761
Marker10039	81.122	Chr6	25068634	25069001
Marker12405	81.46	Chr6	26039139	26039485
Marker13831	81.46	Chr6	25890485	25890858
Marker1518	81.46	Chr6	26474242	26474614
Marker15527	81.46	Chr6	25164368	25164709
Marker15880	81.46	Chr6	26262734	26263090
Marker15926	81.46	Chr6	25845693	25846050
Marker17237	81.46	Chr6	25684995	25685347
Marker3210	81.46	Chr6	25825746	25826097
Marker3891	81.46	Chr6	25690649	25691012
Marker7169	81.46	Chr6	26057230	26057615
Marker8183	81.46	Chr6	25850176	25850511
Marker9318	81.46	Chr6	26145746	26146119
Marker12358	0	Chr7	796402	796763
Marker13704	0	Chr7	621951	622307
Marker16042	0	Chr7	122014	122387
Marker6081	0	Chr7	919279	919643
Marker7919	0	Chr7	745410	745787
Marker9463	0	Chr7	914385	914683
Marker15243	0.676	Chr7	921467	921796
Marker16758	0.676	Chr7	1120286	1120644
Marker8653	1.014	Chr7	1283384	1283747
Marker3889	1.351	Chr7	1538013	1538355
Marker5463	1.689	Chr7	1640011	1640352
Marker8870	2.027	Chr7	1648648	1649001
Marker8656	2.365	Chr7	1700571	1700894
Marker10705	3.041	Chr7	1721782	1722132
Marker12502	3.716	Chr7	1846295	1846622
Marker16013	3.716	Chr7	1909555	1909885
Marker14064	4.73	Chr7	1950209	1950539
Marker12159	5.068	Chr7	2070983	2071324
Marker14780	7.096	Chr7	2115539	2115903
Marker12601	8.11	Chr7	2128273	2128618
Marker15309	8.585	Chr7	2151182	2151531
Marker15301	8.923	Chr7	2186824	2187163
Marker10568	9.261	Chr7	2325636	2325982
Marker7757	10.274	Chr7	2380691	2381063
Marker16052	10.95	Chr7	2471504	2471882
Marker9316	11.626	Chr7	2530751	2531086
Marker11287	12.977	Chr7	2688553	2688907
Marker15837	13.315	Chr7	2708094	2708455
Marker6878	13.653	Chr7	2833970	2834322
Marker14209	14.329	Chr7	2860495	2860951
Marker9926	15.342	Chr7	2876831	2877201
Marker12548	16.018	Chr7	3003459	3003831
Marker15741	16.018	Chr7	2916239	2916626
Marker12294	16.694	Chr7	3010039	3010408
Marker5524	17.708	Chr7	3172157	3172541
Marker8078	17.708	Chr7	3065781	3066122
Marker3161	18.383	Chr7	3481746	3482095
Marker7438	18.721	Chr7	3832103	3832462
Marker11796	19.059	Chr7	3846926	3847298
Marker11924	19.059	Chr7	3897091	3897423
Marker15811	19.059	Chr7	3904321	3904652
Marker14474	20.548	Chr7	3947591	3947922
Marker13722	21.224	Chr7	3948459	3948823
Marker11146	21.562	Chr7	4215620	4215978
Marker11953	21.562	Chr7	3981416	3981750
Marker15553	21.562	Chr7	4164087	4164458
Marker16586	22.237	Chr7	4334478	4334809
Marker11241	22.578	Chr7	4429667	4429995
Marker17227	22.915	Chr7	4462959	4463320
Marker11668	23.253	Chr7	4716630	4717004
Marker15340	23.591	Chr7	4717176	4717506
Marker16306	23.591	Chr7	4720568	4720916
Marker9235	24.267	Chr7	4728352	4728707
Marker14938	24.943	Chr7	4819126	4819438
Marker10961	25.28	Chr7	4824519	4824885
Marker16924	25.618	Chr7	4836467	4836844
Marker9911	25.956	Chr7	4848896	4849232
Marker15670	26.97	Chr7	4855301	4855665
Marker13117	27.983	Chr7	4863654	4864009
Marker12713	28.997	Chr7	4886713	4887062
Marker10878	30.419	Chr7	5243002	5243344
Marker12941	30.756	Chr7	5354777	5355133
Marker12369	31.77	Chr7	5794189	5898926
Marker15990	32.108	Chr7	6047162	6047508
Marker11133	32.784	Chr7	6080598	6080942
Marker9064	33.459	Chr7	6085650	6085979
Marker15304	35.149	Chr7	6104581	6104953
Marker13487	35.825	Chr7	6386894	6387246
Marker11718	36.3	Chr7	6391460	6391797
Marker8517	38.328	Chr7	6400146	6400483
Marker9291	38.804	Chr7	6401558	6401909
Marker6366	40.832	Chr7	6599137	6599487
Marker10345	41.17	Chr7	7239722	7240040
Marker8890	41.507	Chr7	7341416	7341755
Marker7746	41.848	Chr7	7477650	7478024
Marker12097	42.861	Chr7	7598213	7598564
Marker13157	42.861	Chr7	7537684	7538022
Marker6869	42.861	Chr7	7480619	7480956
Marker5764	43.199	Chr7	7985107	7985464
Marker5917	43.537	Chr7	8292297	8292667
Marker13010	45.227	Chr7	8685308	8685636
Marker7084	45.903	Chr7	8945433	8945776
Marker4070	46.578	Chr7	8950513	8950851
Marker7839	47.592	Chr7	8959871	8960252
Marker14873	48.067	Chr7	9009702	9010062
Marker2509	48.067	Chr7	8960761	8961121
Marker12624	48.743	Chr7	9333932	9334313
Marker11993	49.419	Chr7	9351452	9351815
Marker12664	49.756	Chr7	9362197	9362526
Marker13379	50.094	Chr7	9496500	9496844
Marker14562	51.108	Chr7	9563000	9563329
Marker12256	51.583	Chr7	9801638	9802008
Marker11447	51.921	Chr7	9814862	9815246
Marker11637	52.259	Chr7	9892882	9893263
Marker4493	52.597	Chr7	10195064	10195436
Marker2632	52.935	Chr7	10197833	10198183
Marker11300	53.61	Chr7	10992291	10992669
Marker13190	54.286	Chr7	11063848	11064223
Marker11495	54.624	Chr7	11096635	11096991
Marker11523	55.3	Chr7	11117189	11117539
Marker9376	55.975	Chr7	11167932	11168278
Marker10736	56.651	Chr7	11191888	11192072
Marker7755	56.989	Chr7	11262448	11262790
Marker4821	57.665	Chr7	11343374	11343731
Marker13696	58.34	Chr7	11367853	11368189
Marker14258	59.016	Chr7	11567434	11567764
Marker6033	59.354	Chr7	11568537	11568942
Marker12781	60.368	Chr7	11607456	11607821
Marker13579	61.381	Chr7	11634932	11635271
Marker13658	61.381	Chr7	11629455	11629798
Marker14843	62.057	Chr7	11640371	11640712
Marker12893	62.395	Chr7	11763166	11763539
Marker11969	63.07	Chr7	11985932	11986299
Marker13250	63.07	Chr7	11834435	11834775
Marker9761	63.07	Chr7	11995242	11995589
Marker7873	63.411	Chr7	12392552	12392908
Marker7927	64.086	Chr7	12397078	12397445
Marker10897	64.424	Chr7	12471833	12472203
Marker12488	65.776	Chr7	12478219	12478593
Marker4436	66.452	Chr7	12755858	12756232
Marker15492	67.465	Chr7	12758184	12758514
Marker10346	67.803	Chr7	12912601	12912951
Marker15718	67.803	Chr7	12762591	12762952
Marker1658	67.803	Chr7	12924247	12924611
Marker9290	67.803	Chr7	12760105	12760456
Marker10645	68.817	Chr7	13417896	13418263
Marker10925	69.492	Chr7	13510897	13511240
Marker15004	69.492	Chr7	13730371	13730728
Marker6858	69.492	Chr7	13797500	13797836
Marker9003	69.492	Chr7	13567833	13568164
Marker14089	70.168	Chr7	13812295	13812646
Marker17139	70.168	Chr7	13870998	13871382
Marker17412	70.844	Chr7	14024244	14024583
Marker4948	70.844	Chr7	14013396	14013754
Marker17337	71.182	Chr7	14226648	14227033
Marker8897	71.182	Chr7	14076808	14077169
Marker8907	71.182	Chr7	14066432	14066795
Marker11688	71.52	Chr7	14595789	14596127
Marker11724	71.52	Chr7	14487308	14487694
Marker1257	71.52	Chr7	14605952	14606307
Marker13424	71.52	Chr7	14671391	14671724
Marker6189	71.52	Chr7	14710125	14710450
Marker14486	71.857	Chr7	14769063	14769394
Marker2719	72.195	Chr7	14790600	14790969
Marker3206	72.195	Chr7	14819513	14819863
Marker11030	72.533	Chr7	15177055	15177391
Marker15286	72.873	Chr7	15177964	15178355
Marker4002	73.211	Chr7	15201532	15201891
Marker11562	73.549	Chr7	15272604	15272929
Marker13665	73.887	Chr7	15289759	15290084
Marker7570	74.9	Chr7	15333647	15333991
Marker15545	76.252	Chr7	15486931	15487308
Marker13332	76.928	Chr7	15531687	15532026
Marker9185	76.928	Chr7	15655621	15655953
Marker10865	77.266	Chr7	16445754	16446134
Marker11814	77.266	Chr7	15792172	15792491
Marker12217	77.266	Chr7	17004060	17004428
Marker12230	77.266	Chr7	16859723	16860115
Marker12490	77.266	Chr7	16443398	16443772
Marker12758	77.266	Chr7	17002777	17003102
Marker14708	77.266	Chr7	16978694	16979065
Marker16379	77.266	Chr7	16261214	16261594
Marker16821	77.266	Chr7	15659111	15659452
Marker17107	77.266	Chr7	16447019	16447348
Marker2461	77.266	Chr7	16982202	16982551
Marker8573	77.266	Chr7	16449698	16450074
