# Supplementary material for: Rapid identification of fruit length loci in cucumber (Cucumis sativus L.) using next-generation sequencing (NGS)-based QTL analysis
Source: Sci Rep. 2016 Jun 7;6:27496. doi: 10.1038/srep27496 (PMC4895147; doi:10.1038/srep27496)
Supplement: Supplementary Table S2 [file srep27496-s3.xls]

## Sheet: Phenoypic data of  F3 families
Table S2 Phenotypic data of F3 families in 2013-2014.
Plant NO.	immature fruit length in F3(cm)/2013	immature fruit length in F3(cm)/2014	the average of immature fruit length	mature fruit length in F3(cm)/2013	mature fruit length in F3(cm)/2014	the average of mature fruit length
1	13.22	11.9286	12.5743	26.9833	22.6667	24.825
2	13.81	15.1571	14.4836	22.55	25	23.775
3	12.1714	12.9167	12.544	15.4333	18.3333	16.8833
4	16.04	18.6167	17.3283	27	30.8	28.9
5	11.4	11.7	11.55	17.5	17.6667	17.5833
7	14.32	14.5833	14.4517	22.15	22.5	22.325
8	16.67	16.05	16.36	27.3333	25.5	26.4167
9	12.6	14.0778	13.3389	22.4667	26	24.2333
11	11.22	11.3	11.26	18.3571	19.1667	18.7619
12	10.8333	13.15	11.9917	19.3	21.3333	20.3167
15	12.61	13.6667	13.1383	20.3333	22	21.1667
16	20.97	20.0833	20.5267	38.25	35.25	36.75
17	10.82	12.5833	11.7017	18	19.8333	18.9167
18	16.21	15	15.605	26.5	26	26.25
19	16.16	18.7571	17.4586	32.9167	32.8	32.8583
20	14.74	15.875	15.3075	26.95	21.8333	24.3917
21	13.58	14.0571	13.8186	20.4167	27	23.7083
22	11.99	14.8571	13.4236	21.25	20.75	21
23	11.09	11.66	11.375	18.5	22.8333	20.6667
24	9	8.91667	8.95833	14.5286	14.375	14.4518
25	14.07	12.1571	13.1136	21.96	15	18.48
26	11.19	10.05	10.62	16.52	19.1667	17.8433
27	10.63	12.25	11.44	20.4167	20.125	20.2708
28	11.98	10.5	11.24	22.8	18.5	20.65
30	15.24	15.5167	15.3783	25.4	23.6667	24.5333
32	18.63	17.3625	17.9962	32.5	25.5	29
33	15.54	16.9	16.22	25.5	34	29.75
34	16.17	15.2667	15.7183	26.86	31	28.93
36	13.98	14.8833	14.4317	26.8	27.1667	26.9833
37	16.27	15.2857	15.7779	25.5	23.75	24.625
38	11.2429	12.175	11.7089	20.06	20.6667	20.3633
40	19.9	23.8333	21.8667	35.9	38	36.95
41	10.03	11.6	10.815	16.96	24.6667	20.8133
42	15.59	15.9167	15.7533	22.6	29.3333	25.9667
43	17.85	15.1429	16.4964	30.5	29.5	30
44	13.86	13.45	13.655	21.5	24.5	23
45	14.11	13.125	13.6175	23.5	28.25	25.875
46	9.04	9.26667	9.15333	14	16.5	15.25
47	15.48	14.3875	14.9337	25.2	25.625	25.4125
48	15.725	16.8857	16.3054	24	33.87	28.935
49	8.67	11.5	10.085	13.3	17	15.15
50	12.43	14.9667	13.6983	21.2	22	21.6
51	10.53	13.3167	11.9233	21.1	25.25	23.175
52	8.31	8.6375	8.47375	11.6	12	11.8
53	9.95	9.45556	9.70278	17	16.8333	16.9167
54	12.96	14.8833	13.9217	25.6	25.5	25.55
55	13.05	11.9375	12.4938	25.875	17.5	21.6875
56	12.4167		12.4167	19.5		19.5
57	12.2	9.76667	10.9833	18.48	18.3333	18.4067
58	11.57	13.3571	12.4636	23.5	23.55	23.525
59	14.56	15.2571	14.9086	25.8	25.75	25.775
60	13.06	13.82	13.44	21.375	20.1667	20.7708
61	11.04	10.3857	10.7129	21.5	12.85	17.175
62	11.78	12.8375	12.3087	22.9	24.5	23.7
63	10.19	10.6	10.395	18.875	16.5	17.6875
64	10.24	10.8333	10.5367	19.5	17.25	18.375
65	10.23	12.2	11.215	18.5	21.3333	19.9167
66	10.09	10	10.045	20	20	20
67	18.4	20.7	19.55	31.6667	29	30.3333
68	11.77	15.1714	13.4707	21.6	23.6667	22.6333
69	11.97	15.15	13.56	23.625	26	24.8125
70	12.68	14.7714	13.7257	19.4	26	22.7
71	12.7	15.0429	13.8714	18.3333	22.5	20.4167
72	11.15	13.3714	12.2607	20.75	23	21.875
73	15.09	16.4667	15.7783	27	26.1667	26.5833
74	8.45	10.475	9.4625	13.5	12.75	13.125
75	13.94	15.2714	14.6057	26	19.75	22.875
76	14.86	17.0167	15.9383	21.8333	31.125	26.4792
77	11.33	12.1167	11.7233	22.4	19.25	20.825
78	15.3571	12.1143	13.7357	19	13.6667	16.3333
79	11.7125	12.55	12.1313	19	23.6667	21.3333
80	11.37	12.7429	12.0564	23.125	23.5	23.3125
81	16.22	17.2333	16.7267	32.1667	31.5	31.8333
82	11.82	11.225	11.5225	24.8	24	24.4
83	14.2875	20.225	17.2563	19.5	27.25	23.375
84	12.86	11.83	12.345	22.5	22	22.25
85	12.03	14.0875	13.0587	21.8	24.25	23.025
86	18.2	21.35	19.775	34.6	32.6667	33.6333
87	12.6857	12.8833	12.7845	22.7	21.5	22.1
88	12.41		12.41	20.625		20.625
89	13.1	13.26	13.18	20.5	24	22.25
90	11.06	10.2667	10.6633	23	16.5	19.75
91	13.1222	13.8667	13.4944	28.1	22.1667	25.1333
92	14.2	15.9	15.05	31.9	27	29.45
94	12.4	12.3833	12.3917	21.1	23.5	22.3
95	14.2	14.25	14.225	23	22	22.5
96	11.95	14.1667	13.0583	19	22.5	20.75
97	17.62	16.375	16.9975	28.5	26.1	27.3
98	10.63	12.05	11.34	17.9	18.69	18.295
99	12.77	14.1667	13.4683	24.3	26.375	25.3375
100	13.16	14.4429	13.8014	28	21.75	24.875
101	11.3778	12.15	11.7639	19.5	18.875	19.1875
102	14.21	12.45	13.33	23.625	19.3333	21.4792
103	14.75	13.5833	14.1667	28.6667	28	28.3333
104	12.28	16.3333	14.3067	20	25	22.5
105	13.31	15.2	14.255	26.8	22.5	24.65
107	14.62	15.2167	14.9183	27.75	23.8333	25.7917
108	14.96	16.7667	15.8633	25.75	24.6667	25.2083
109	16.7889	17.4333	17.1111	31.4	29.5	30.45
110	12.8	14.6125	13.7063	23.6667	25.3333	24.5
112	14.3444	12.24	13.2922	20.3333	18.97	19.65
113	11.85	11.6333	11.7417	20	18	19
114	14.76	16.1	15.43	29	26.1667	27.5833
115	9.8	12.4833	11.1417	15.625	18.75	17.1875
116	13.14	15.6	14.37	26.8333	25.5	26.1667
117	12.46	13.0833	12.7717	20.9	20.375	20.6375
119	17.82	13.7667	15.7933	29	18.5	23.75
120	15.65	12.4667	14.0583	26.7	21.75	24.225
122	14.12	16.5667	15.3433	29.25	24.8333	27.0417
123	15.41	17.9857	16.6979	27.4	29.6667	28.5333
124	11.47	11.0667	11.2683	21.6667	18	19.8333
125	15.79	18.35	17.07	29.5	32.75	31.125
126	13.55	11.6	12.575	21.3	21.5	21.4
127	10.17	9.85	10.01	16.5	18.13	17.315
128	13.22	14.4167	13.8183	25.25	21.5	23.375
129	14.52	17.2167	15.8683	25.5	24	24.75
130	13.75	16.9333	15.3417	26.6667	30.375	28.5208
131	10.14		10.14	14.125		14.125
132	11.46	10.7	11.08	22.5	22.1667	22.3333
133	11.51	10.0167	10.7633	20.125	19.5	19.8125
134	11.45	10.2	10.825	21.125	17.1667	19.1458
135	19.2	16.5	17.85	34.5	27.32	30.91
136	18.78		18.78	35.25		35.25
137	16.03	13.4667	14.7483	33.5	28	30.75
138	13.29	10.5	11.895	23.6667	25.5	24.5833
139	13.58	10.575	12.0775	20	24	22
140	10.86	15.275	13.0675	19.25	26	22.625
141	12.7556		12.7556	22.25		22.25
142	11.38	12.5	11.94	21.6667	20.5	21.0833
143	9		9	16		16
144	13.61	13.3	13.455	25.5	26.5	26
145	14.27	11.37	12.82	21.875	20.25	21.0625
146	13.17		13.17	24.6667		24.6667

## Sheet: Phenotypic data of F7 RILs
Phenotypic data of F7 RILs in 2015
Plant NO.	ovary length in F7(cm)	mature fruit length in F7(cm)
1	3.73084	34.8667
2	2.85242	24.8
3	2.79654	23.6
4	2.59024	22.5333
5	2.50232	23.0667
6	2.70002	17.9667
7	3.67453	29.575
8	3.06578	27.775
9	2.00297	15.8
10	3.99986	26.85
11	2.36438	19.225
12	2.10121	19.4
14	4.77647	35.0286
15	2.95961	22.5
16	3.58245	36.5
17	2.05486	21.6333
18	3.66503	33.1
19	4.44957	35.3
21	3.26644	22.3667
22	1.96427	20.9
23	1.95877	17.8
24	1.32275	14.3
26	2.34391	21.4
27	2.1434	17.8333
28	2.31967	25.1667
29	1.70878	13.4667
30	3.35233	25.45
31	3.51248	25.45
32	3.4605	29.3
33	3.62163	28.7333
34	3.22199	30.5
35	3.83117	30.6
36	2.49283	21.3667
37	2.75097	22.6667
38	2.4795	22.6667
41	1.46496	12.1333
42	2.60223	24.9667
43	2.72501	22.0667
44	3.06505	26.9
45	2.74142	20.2333
46	2.1717	17.3667
48	3.67386	27.5667
50	2.81468	22.8
51	2.83255	22.1333
52	1.51379	12.7667
53	1.5783	13.88
54	3.21451	26.5667
55	2.87276	26.5
56	4.56582	36.8333
57	2.83972	25
58	2.17618	20.8
59	2.14775	20
60	2.24391	17.9333
61	2.44111	19.0333
62	2.13099	19.7667
63	2.36113	22.3333
64	1.90458	16.65
65	2.54595	21.85
66	2.40707	23.04
67	4.00897	31
68	3.07289	22.15
69	3.02599	26.45
70	2.83362	24.25
71	3.05731	25.8
72	2.68065	24
73	3.32295	25
75	3.19151	22.8333
77	2.88772	25.7667
79	2.35289	20.3
80	2.15392	18.0667
81	5.961	42.4
82	3.47907	30.3
83	3.4944	27.9667
84	2.78638	23.2333
85	2.76529	23.55
86	5.389	38.75
87	2.17932	17.5
88	2.1823	15.16
89	2.56371	22
90	2.00668	19.1333
91	3.78714	35.0667
92	3.55508	28.9
93	3.55508	27.2333
94	2.30033	21.2333
95	3.6938	30
96	3.87873	29.9
98	2.61197	20
99	3.84895	29.2333
100	3.76754	29
101	2.07518	21
102	2.97942	24.5
103	3.05482	29.1333
105	3.35607	22.4333
106	2.44825	24.57
107	4.156	37.13
109	4.03567	35.2333
110	3.82973	27.7667
111	3.23891	27
112	3.32937	26.7333
113	3.36084	27.3
114	4.07313	31.4
115	2.2479	18.1
116	3.37808	28.8333
117	2.22673	20.1
118	3.29187	29.0333
119	4.42122	32.2333
120	3.38544	29.1
121	2.57683	21.6667
122	4.06485	28.9667
123	4.51485	28.4667
124	2.73389	21.5333
125	3.62064	34.2
126	3.46015	27.7
127	2.00406	15.925
128	3.36682	25.5667
129	3.14113	25.2667
131	2.06312	15.4333
132	1.99633	14.575
133	2.62311	21.5333
134	2.48644	23.1
135	4.14147	30.05
136	4.59632	36.5
137	3.62077	32.6
138	3.58394	26.7667
139	2.86512	23.4333
140	3.19827	24.4
141	2.0164	19.6
142	2.753	24.775
143	2.1463	17.4
144	2.91465	23.4
145	1.95665	17.6333
146	3.27152	29.5333
147	3.61078	35.0333
148	3.56768	28.9
150	3.90173	29.3
