# Supplementary material for: Rapid identification of fruit length loci in cucumber (Cucumis sativus L.) using next-generation sequencing (NGS)-based QTL analysis
Source: Sci Rep. 2016 Jun 7;6:27496. doi: 10.1038/srep27496 (PMC4895147; doi:10.1038/srep27496)
Supplement: Supplementary Table S3 [file srep27496-s4.xls]

## Sheet: Statitstical analysis
Table S3 Statistical analysis of fruit data for F3（2014） and F7 (2015)													Correlation coefficient between FL and MFL
immature fruit length in F3(cm)	frequency												Year	Correlation coefficient	linear function
8-10	7		mean value	13.9022									2013	0.852322	y =1.759x - 0.110
10-12	23		SE	0.248177									2014	0.812875	y = 1.453x + 3.122
12-14	35		standard deviation	2.76358									the average	0.895753	y = 1.692x + 0.310
14-16	34		variance	7.63736
16-18	17		kurtosis	0.780002
18-20	3		skewness	0.64492
20-22	4		maximum	23.8333									Correlation coefficient between OvL and MFL
22-24	1		minimum	8.6375									Year	Correlation coefficient	linear function
													2015	0.916533	y = 6.730x + 4.633
mature fruit length in F3(cm)	frequency		mean value	23.337
12-16	5		SE	0.444398
16-20	25		standard deviation	4.8274
20-24	39		variance	23.3038
24-28	32		kurtosis	0.253739
28-32	11		skewness	0.301636
32-36	5		maximum	38
36-40	1		minimum	12
ovary length in F7(cm)	frequency
1.0-1.5	2		mean value	2.99804
1.5-2.0	10		SE	0.0700964
2.0-2.5	31		standard deviation	0.814447
2.5-3.0	28		variance	0.663324
3.0-3.5	27		kurtosis	0.607976
3.5-4.0	23		skewness	0.572531
4.0-4.5	8		maximum	5.961
4.5-5.0	4		minimum	1.32275
5.0-5.5	1
5.5-6.0	1
mature fruit length in F7(cm)	frequency		mean value	24.827
12-16	10		SE	0.524626
16-20	20		standard deviation	6.0956
20-24	37		variance	37.1563
24-28	28		kurtosis	-0.207551
28-32	23		skewness	0.300318
32-36	10		maximum	42.4
36-40	6		minimum	12.1333
40-44	1
