# Supplementary material for: Rapid identification of fruit length loci in cucumber (Cucumis sativus L.) using next-generation sequencing (NGS)-based QTL analysis
Source: Sci Rep. 2016 Jun 7;6:27496. doi: 10.1038/srep27496 (PMC4895147; doi:10.1038/srep27496)
Supplement: Supplementary Table S4 [file srep27496-s5.xls]

## Sheet: Information of homologous genes
Table S3 Information of homologous genes in cucumber genome
chr1			chr2			chr3			chr4			chr5			chr6			chr7
gene name	position	frequency	gene name	position	frequency	gene name	position	frequency	gene name	position	frequency	gene name	position	frequency	gene name	position	frequency	gene name	position	frequency
Csa1M025040.1	2.55	10	Csa2M004680.1	0.72	37	Csa3M002330.1	0.237872	9	Csa4M011600.1	1.59062	29	Csa5M027940.1	0.940287	16	Csa6M010010.1	1.06617	9	Csa7M037650.1	1.96516	10
Csa1M039830.1	3.72	5	Csa2M006820.1	1.16054	65	Csa3M002470.1	0.305254	32	Csa4M038760.1	3.14353	30	Csa5M139390.1	3.35965	32	Csa6M013870.1	1.38384	2	Csa7M212665.1	7.26256	33
Csa1M042780.1	4.29	9	Csa2M011550.1	1.99686	30	Csa3M002640.1	0.380733	11	Csa4M088730.1	5.50703	15	Csa5M155510.1	5.04588	31	Csa6M046300.1	3.56384	33	Csa7M234150.1	7.91661	40
Csa1M045470.1	4.71	19	Csa2M222130.1	10.272	62	Csa3M033810.1	2.32975	33	Csa4M292440.1	10.9453	30	Csa5M160210.1	5.59711	33	Csa6M087690.1	5.46	31	Csa7M388340.1	13.7094	16
Csa1M168910.1	10.01	40	Csa2M298280.1	13.5889	3	Csa3M099630.1	4.69381	15	Csa4M325530.1	12.5735	1	Csa5M440130.1	15.1723	32	Csa6M107880.1	6.79229	33	Csa7M446730.1	16.8881	3
Csa1M246600.1	11.79	1	Csa2M348870.1	15.0024	33	Csa3M116810.1	6.02717	33	Csa4M332100.1	12.7866	34	Csa5M495970.1	16.6116	32	Csa6M108440.1	6.86167	7	Csa7M446870.1	16.9382	1
Csa1M246610.1	11.82	21	Csa2M356610.1	15.9476	9	Csa3M146330.1	9.26048	32	Csa4M646180.1	20.9731	32	Csa5M600930.1	20.9454	32	Csa6M108550.1	6.92133	13	Csa7M450750.1	17.8405	31
Csa1M505930.1	17.08	40	Csa2M361530.1	16.4375	38	Csa3M146670.1	9.42833	28	Csa4M663700.1	21.9773	9	Csa5M606780.1	21.9743	33	Csa6M212870.1	12.3071	3	Csa7M452320.1	18.1369	33
Csa1M575000.1	20.74	33	Csa2M366200.1	16.8636	23	Csa3M175650.1	11.2859	14				Csa5M613560.1	23.0347	41	Csa6M301060.1	13.6884	9
Csa1M641010.1	24.38	33				Csa3M180400.1	11.8788	33				Csa5M623510.1	23.7074	31	Csa6M366560.1	16.0005	4
						Csa3M203770.1	13.289	14							Csa6M426940.1	19.1926	33
						Csa3M239280.1	14.6644	33							Csa6M444990.1	19.7027	8
						Csa3M435550.1	19.5605	30							Csa6M454380.1	20.7599	45
						Csa3M730160.1	26.0123	38							Csa6M454395.1	20.7703	41
						Csa3M736890.1	27.1493	32							Csa6M505860.1	24.5445	9
						Csa3M778360.1	28.6709	44							Csa6M507150.1	24.7222	1
						Csa3M778370.1	28.6815	39							Csa6M512880.1	25.2617	28
						Csa3M812740.1	29.8183	10							Csa6M516790.1	25.6589	6
						Csa3M815450.1	30.0314	16							Csa6M518270.1	26.1841	9
						Csa3M823020.1	30.8865	33							Csa6M518360.1	26.2293	31
						Csa3M866460.1	34.5742	27							Csa6M520290.1	26.4562	38

## Sheet: Go annotation
Go annotation of all fruit size homologous genes in cucumber
Ontology	Class	Number of genes	gene name
biological_process	biological regulation	2	Csa3M002640.1	Csa3M099630.1
	developmental process	8	Csa5M160210.1	Csa6M505860.1	Csa5M600930.1	Csa6M301060.1	Csa1M025040.1	Csa3M002640.1	Csa2M298280.1	Csa6M108440.1
	cellular process	15	Csa3M002640.1	Csa6M505860.1	Csa3M099630.1	Csa1M045470.1	Csa3M815450.1	Csa5M160210.1	Csa2M004680.1	Csa6M301060.1	Csa1M246610.1	Csa4M663700.1	Csa3M203770.1	Csa3M778370.1	Csa6M010010.1	Csa6M454395.1	Csa3M812740.1
	single-organism process	14	Csa3M002640.1	Csa5M160210.1	Csa6M505860.1	Csa5M600930.1	Csa6M301060.1	Csa3M099630.1	Csa1M045470.1	Csa1M025040.1	Csa3M815450.1	Csa1M505930.1	Csa2M298280.1	Csa1M039830.1	Csa6M108440.1	Csa6M366560.1
	metabolic process	14	Csa1M045470.1	Csa3M815450.1	Csa1M039830.1	Csa6M108440.1	Csa6M366560.1	Csa3M099630.1	Csa2M004680.1	Csa6M301060.1	Csa1M246610.1	Csa4M663700.1	Csa3M203770.1	Csa3M778370.1	Csa6M010010.1	Csa6M454395.1
	multicellular organismal process	8	Csa5M160210.1	Csa6M505860.1	Csa5M600930.1	Csa6M301060.1	Csa1M025040.1	Csa3M002640.1	Csa2M298280.1	Csa6M108440.1
	regulation of biological process	2	Csa3M002640.1	Csa3M812740.1
	reproductive process	4	Csa5M160210.1	Csa6M301060.1	Csa2M298280.1	Csa6M108440.1	Csa3M812740.1
	response to stimulus	4	Csa3M002640.1	Csa3M099630.1	Csa6M010010.1	Csa3M736890.1
	localization	2	Csa3M099630.1	Csa3M002640.1
	signaling	1	Csa3M002640.1
cellular_component	cell	7	Csa6M301060.1	Csa3M002470.1	Csa4M663700.1	Csa6M013870.1	Csa6M010010.1	Csa4M325530.1	Csa1M025040.1
	cell part	8	Csa6M301060.1	Csa3M002470.1	Csa4M663700.1	Csa6M013870.1	Csa6M010010.1	Csa4M325530.1	Csa1M025040.1	Csa3M730160.1
	membrane	5	Csa3M099630.1	Csa3M815450.1	Csa6M516790.1	Csa6M013870.1	Csa3M002640.1
	organelle	5	Csa6M301060.1	Csa3M002470.1	Csa4M663700.1	Csa6M013870.1	Csa6M010010.1
	nucleus	3	Csa3M736890.1	Csa3M730160.1	Csa3M812740.1
	membrane part	1	Csa3M002640.1
	cytoplasm	1	Csa3M812740.1
	primary endosperm nucleus	1	Csa3M812740.1
molecular_function	binding	10	Csa1M045470.1	Csa1M039830.1	Csa6M108440.1	Csa6M366560.1	Csa2M298280.1	Csa6M301060.1	Csa4M663700.1	Csa3M002330.1	Csa6M010010.1	Csa3M812740.1	Csa3M730160.1
	catalytic activity	5	Csa2M298280.1	Csa6M108440.1	Csa1M045470.1	Csa1M039830.1	Csa6M366560.1
	nucleic acid binding transcription factor activity	5	Csa6M301060.1	Csa4M663700.1	Csa6M010010.1	Csa3M730160.1	Csa3M812740.1
	calmodulin binding	1	Csa3M736890.1

## Sheet: information of the six genes
Gene Ontolog (GO) analysis of six friut size homologues co-locolized within in FL3.2					Gene annotation using Cucurbit genome database
Gene ID	GO terms assigned to gene	GO terms assigned to gene			Gene ID	Putative function	Arabidopsis homologue	Score	e value
Csa3M730160.1	---	---	GO Biological Process		Csa3M730160.1	OFP2 (OVATE FAMILY PROTEIN 2)	AT2G30400	166	3e-41
	protein binding	GO:0005515	GO Molecular Function		Csa3M736890.1	iqd2 (IQ-domain 2); calmodulin binding	AT5G03040	174	6e-44
	transcription repressor activity	GO:0016564			Csa3M778360.1	OFP15 (ARABIDOPSIS THALIANA OVATE FAMILY PROTEIN 15)	AT2G36050	132	2e-31
	cytoskeleton	GO:0005856	GO Cellular Component		Csa3M778370.1	?unknown protein	AT2G36026	134	5e-32
	nucleolus	GO:0005730			Csa3M812740.1	WOX11 (WUSCHEL related homeobox 11); DNA binding / transcription factor	AT3G03660	264	6e-71
Csa3M736890.1	defense response	GO:0006952	GO Biological Process		Csa3M815450.1	?unknown protein	AT2G40935	251	3e-67
	calmodulin binding	GO:0005516	GO Molecular Function
	nucleus	GO:0005634	GO Cellular Component
?Csa3M812740.1	embryo sac morphogenesis	GO:0048314	GO Biological Process
	floral organ development	GO:0048437
	cell differentiation	GO:0030154
	petal morphogenesis	GO:0048446
	regulation of transcription, DNA-dependent	GO:0006355
	ovule morphogenesis	GO:0048482			Gene primers designed for qRT-PCR analysis
	cell growth	GO:0016049
	leaf morphogenesis	GO:0009965			Csa3M730160.1
	regulation of meristem growth	GO:0010075			F	GGCGAAGAAACAGCAAAAA
	transcription	GO:0006350			R	TGGGAGGGGGTGAAATG
	multicellular organismal development	GO:0007275			Csa3M736890.1
	regulation of transcription	GO:0045449			F	GTTCGTGTCCATTCCCAGA
	leaf development	GO:0048366			R	TGTCATTCCACCCTTTCCC
	positive regulation of cell proliferation	GO:0008284			Csa3M778360.1
	embryonic development ending in seed dormancy	GO:0009793			F	ACCGTGTCGCATCCGTT
	sequence-specific DNA binding	GO:0043565	GO Molecular Function		R	TGAGCTTCCACCATTTCCT
	transcription factor activity	GO:0003700			Csa3M778370.1
	primary endosperm nucleus	GO:0048353	GO Cellular Component		F	TCCGTCGACATTGGCTG
	nucleus	GO:0005634			R	ATGGGGATTTGGGCTTG
	cytoplasm	GO:0005737			Csa3M812740.1
Csa3M815450.1	---	---	GO Biological Process		F	ACTCCATCGTTTTGCCCTT
	---	---	GO Molecular Function		R	TGCTCCTTTTGGTACTTCTGTT
	---	---	GO Cellular Component		Csa3M815450.1
Csa3M778360.1	---	---	GO Biological Process		F	GTTATGCCTGTGGCTACCG
	---	---	GO Molecular Function		R	GCTCTTTCACGAATCTCCCT
	--	--	GO Cellular Component
Csa3M778370.1	---	---	GO Biological Process
	---	---	GO Molecular Function
	---	---	GO Cellular Component
